# Supplementary material for: Isolated sign language recognition through integrating pose data and motion history images
Source: PeerJ Comput Sci. 2024 May 21;10:e2054. doi: 10.7717/peerj-cs.2054 (PMC11157617; doi:10.7717/peerj-cs.2054)
Supplement: Supplemental Information 1 — The ‘Preprocessing’ folder contains codes for tasks such as extracting pose data from video, converting this pose data into image data, and extracting motion history image features. The ‘ModelTrainEvaluation’ folder includes codes for the processes of training the deep learning model with features obtained from the Preprocessing stage, and for the combination, classification, and evaluation of these features after the training. [file peerj-cs-10-2054-s001.zip › code/ModelTrainEvalution/dataset_BoSignGeneral.py]

from torch.utils.data import Dataset
from pathlib import Path
import numpy as np
from torchvision import transforms
import csv
import h5py
from torchvision.transforms import ToTensor, Normalize, Resize
import torch
import temporal_transforms as ttfms

root = "..."

class SLRDataset(Dataset):
    def __init__(self, phase, img_size=None, dataset_name = None, completed = None,size=(112,112), evaluate = False):
        self.img_size = img_size
        filter_list = []
        class_list = set()
        with open('BosphorusSign22k.csv', "r", encoding="utf8") as f:
            for row in list(csv.reader(f))[1:]:
                subsetID = row[0]
                if 'General' in subsetID:
                   	filter_list.append(row[1]+'_'+row[4] +'_'+ row[5])  
                   	class_list.add(row[1])
        
        self.root = root
        if completed == "nocompleted":
            self.root = self.root + "nocompleted/"
        else:
            self.root = self.root + "completed/"
        
        if dataset_name is not None:
            self.path_dataset = Path(self.root+dataset_name)
            print(f"Dataset : {self.path_dataset}")
        
        with h5py.File(str(self.path_dataset),'r') as ds:
            keys_list = list(ds.keys())
            
        if phase == 'train':
            self.data_list = list(filter(lambda x: ('User_2' in x or 'User_5' in x or 'User_6' in x or 'User_7' in x or 'User_3' in x) , keys_list))
        elif phase == 'val':
            self.data_list = list(filter(lambda x: ('User_4' in x) , keys_list))
        elif phase == 'test':
            self.data_list = list(filter(lambda x: ('User_4' in x) , keys_list))
            
        self.class_count = len(class_list)
        self.class_list = class_list
   
        self.label2idx = {}
        for idx, data in enumerate(sorted(class_list)):
             self.label2idx[data]=idx

        self.frame_size = 32
        if phase == 'train':
            if evaluate:
                self.temporal_transform = ttfms.Uniform(self.frame_size,1)
            else:
                self.temporal_transform = ttfms.RandomUniform(self.frame_size,1)
        elif phase == 'val':
            self.temporal_transform = ttfms.Uniform(self.frame_size,1)
        elif phase == 'test':
            self.temporal_transform = ttfms.Uniform(self.frame_size,1)
        
        self.stfms = transforms.Compose([transforms.ToTensor(),
                                    transforms.Resize(size),
                                    transforms.Normalize(mean=[0.5], std=[0.5]),
                                  ])
        
        self.phase = phase
        
    def __len__(self):
        return len(self.data_list)

    def __getitem__(self, idx):

        path = self.data_list[idx]

        with h5py.File(str(self.path_dataset),'r') as ds:
            sample = ds[path][...]
            
        n_frames = sample.shape[0]

        frame_indices = self.temporal_transform(range(n_frames))

        label = int(self.data_list[idx].split('_')[0]) - 1 
        sample = sample[frame_indices]

        sample = torch.stack([self.stfms(img) for img in sample],0)
        sample = sample.permute((1, 0, 2, 3))

        return sample, label
