# Supplementary material for: Isolated sign language recognition through integrating pose data and motion history images
Source: PeerJ Comput Sci. 2024 May 21;10:e2054. doi: 10.7717/peerj-cs.2054 (PMC11157617; doi:10.7717/peerj-cs.2054)
Supplement: Supplemental Information 1 — The ‘Preprocessing’ folder contains codes for tasks such as extracting pose data from video, converting this pose data into image data, and extracting motion history image features. The ‘ModelTrainEvaluation’ folder includes codes for the processes of training the deep learning model with features obtained from the Preprocessing stage, and for the combination, classification, and evaluation of these features after the training. [file peerj-cs-10-2054-s001.zip › code/ModelTrainEvalution/dataset_GSL_mhi.py]

from torch.utils.data import Dataset
from pathlib import Path
import numpy as np
from torchvision import transforms
import csv
import h5py
from torchvision.transforms import ToTensor, Normalize, Resize
import torch
import pickle

root = "..."

def readCSV(csv_name):
    path_list = []
    key_list = []
    with open(root+csv_name, "r", encoding="utf8") as f:
        for row in list(csv.reader(f)):
            path_list.append(row[0])
            pat = row[0]
            key_id = pat.split('|')[0].split('/')[0] + '_' +pat.split('|')[0].split('/')[1] + '_'+pat.split('|')[1]
            key_list.append(key_id)
    return key_list

def getLabel(key_id):
    return key_id.split(key_id.split('_')[4])[1][1:]

def loadpickle():
    path = 'label2idx_grk.pkl'
    with open(path, 'rb') as f:
        data = pickle.load(f)
    return data    


phase = 'train'

class SLRDataset(Dataset):
    def __init__(self, phase, img_size=None,dataset_name = None, ek = None,completed= None, evl = None,size=None):
        self.img_size = img_size

        class_list = set()

        if phase == 'train':
            csv_name = 'train_greek_iso.csv'
        elif phase == 'val':
            csv_name = "dev_greek_iso.csv"
        elif phase == 'test':
            csv_name = "test_greek_iso.csv"

        keys_list = readCSV(csv_name)
        self.data_list = keys_list
        label_list = []
        for key in keys_list:
            label_list.append(getLabel(key))

        label_list = set(label_list)
        label2idx = loadpickle()


        self.root = root
        if completed == "nocompleted":
            self.root = self.root + "nocompleted/"
        else:
            self.root = self.root + "completed/"

        self.label2idx = label2idx
        
        if dataset_name is not None:
            self.path_dataset = Path(self.root+dataset_name)
            print(f"Dataset : {self.path_dataset}")

        self.class_count = len(label2idx)
        self.class_list = class_list

        self.frame_size = 32
        self.phase = phase
        
        self.tfms = transforms.Compose([transforms.ToTensor(),
                                        transforms.Resize((112, 112)),
                                        transforms.Normalize(mean=[0.5], std=[0.5]),
                                      ])

    def __len__(self):
        return len(self.data_list)

    def __getitem__(self, idx):

        with h5py.File(str(self.path_dataset),'r') as ds:
            sample = ds[self.data_list[idx]][...]
            
        path = self.data_list[idx]

        label = getLabel(path)
        labelidx = self.label2idx[label]
        
        if len(sample.shape) == 3:
            if sample.shape[0] == 5:
                sample = torch.stack([self.tfms(img) for img in sample],0)
                sample = torch.squeeze(sample, dim=1)
            else:
                sample = self.tfms(sample)
        else:
            sample = self.tfms(sample)
        
        return sample, int(labelidx)
