# Supplementary material for: Isolated sign language recognition through integrating pose data and motion history images
Source: PeerJ Comput Sci. 2024 May 21;10:e2054. doi: 10.7717/peerj-cs.2054 (PMC11157617; doi:10.7717/peerj-cs.2054)
Supplement: Supplemental Information 1 — The ‘Preprocessing’ folder contains codes for tasks such as extracting pose data from video, converting this pose data into image data, and extracting motion history image features. The ‘ModelTrainEvaluation’ folder includes codes for the processes of training the deep learning model with features obtained from the Preprocessing stage, and for the combination, classification, and evaluation of these features after the training. [file peerj-cs-10-2054-s001.zip › code/ModelTrainEvalution/dataset_LSA.py]

from torch.utils.data import Dataset
from pathlib import Path
from torchvision import transforms
import csv
import h5py
from torchvision.transforms import ToTensor, Normalize, Resize
import torch
import temporal_transforms as ttfms
import pickle

root = "..."

def readCSV(csv_name):
    path_list = []
    key_list = []
    with open(root+csv_name, "r", encoding="utf8") as f:
        for row in list(csv.reader(f)):
            path_list.append(row[0])
            pat = row[0]
            key_id = pat.split('|')[0].split('/')[0] + '_' +pat.split('|')[0].split('/')[1] + '_'+pat.split('|')[1]
            key_list.append(key_id)
    return key_list


def loadpickle(path):
    with open(path, 'rb') as f:
        data = pickle.load(f)
    return data 

class SLRDataset(Dataset):
    def __init__(self, phase, img_size=None,dataset_name = None, ek = None, userid = '', completed = None,size=(112,112), evaluate = False, experiment = None):
        self.img_size = img_size
        
        
        self.root = root
        if completed == "nocompleted":
            self.root = self.root + "nocompleted/"
        else:
            self.root = self.root + "completed/"
        
        if dataset_name is not None:
            self.path_dataset = Path(self.root+dataset_name)
            print(f"Dataset : {self.path_dataset}")

        with h5py.File(str(self.path_dataset),'r') as ds:
            keys_list = list(ds.keys())

        class_list = set()
        
        if experiment == "e1":
            if phase == 'train':
                self.data_list = list(filter(lambda x: ('001' == x.split('_')[1] or '002' == x.split('_')[1] or '003' == x.split('_')[1] or '004' == x.split('_')[1] or '006' == x.split('_')[1] or '007' == x.split('_')[1] or '008' == x.split('_')[1] or '009' == x.split('_')[1]) , keys_list))
            elif phase == 'val':
                self.data_list = list(filter(lambda x: ('005' == x.split('_')[1] or '010' == x.split('_')[1]) , keys_list))
            elif phase == 'test':
                self.data_list = list(filter(lambda x: ('005' == x.split('_')[1] or '010' == x.split('_')[1]) , keys_list))
        elif experiment == "e2":
            if phase == 'train':
                self.data_list = list(filter(lambda x: (userid != x.split('_')[1]) , keys_list))
            elif phase == 'val':
                self.data_list = list(filter(lambda x: (userid == x.split('_')[1]) , keys_list))
            elif phase == 'test':
                self.data_list = list(filter(lambda x: (userid == x.split('_')[1]) , keys_list))
        elif experiment == "e3":
            X_train = loadpickle("train_lsa64.pkl")
            X_test = loadpickle("test_lsa64.pkl")
            
            if phase == 'train':
                self.data_list = X_train
            elif phase == 'val':
                self.data_list = X_test
            elif phase == 'test':
                self.data_list = X_test

        self.class_count = len(class_list)
        self.class_list = class_list

        self.label2idx = {}
        for idx, data in enumerate(sorted(class_list)):
             self.label2idx[data]=idx

        self.frame_size = 32
        if phase == 'train':
            if evaluate:
                self.temporal_transform = ttfms.Uniform(self.frame_size,1)
            else:
                self.temporal_transform = ttfms.RandomUniform(self.frame_size,1)
        elif phase == 'val':
            self.temporal_transform = ttfms.Uniform(self.frame_size,1)
        elif phase == 'test':
            self.temporal_transform = ttfms.Uniform(self.frame_size,1)
        
        self.stfms = transforms.Compose([transforms.ToTensor(),
                                    transforms.Resize(size),
                                    transforms.Normalize(mean=[0.5], std=[0.5]),
                                  ])
        
        self.phase = phase
    
    def __len__(self):
        return len(self.data_list)

    def __getitem__(self, idx):
        
        with h5py.File(str(self.path_dataset),'r') as ds:
            sample = ds[self.data_list[idx]][...]
            
        label = int(self.data_list[idx].split('_')[0])-1
        n_frames = sample.shape[0]
        frame_indices = self.temporal_transform(range(n_frames))
        sample = sample[frame_indices]

        sample = torch.stack([self.stfms(img) for img in sample],0)
        sample = torch.squeeze(sample, dim=1)

        return sample, int(label)
        
    
