# Supplementary material for: Isolated sign language recognition through integrating pose data and motion history images
Source: PeerJ Comput Sci. 2024 May 21;10:e2054. doi: 10.7717/peerj-cs.2054 (PMC11157617; doi:10.7717/peerj-cs.2054)
Supplement: Supplemental Information 1 — The ‘Preprocessing’ folder contains codes for tasks such as extracting pose data from video, converting this pose data into image data, and extracting motion history image features. The ‘ModelTrainEvaluation’ folder includes codes for the processes of training the deep learning model with features obtained from the Preprocessing stage, and for the combination, classification, and evaluation of these features after the training. [file peerj-cs-10-2054-s001.zip › code/ModelTrainEvalution/evaluate.py]

## Standard libraries
import os
import numpy as np
from learner import fit
import time
from modules import ClassificationModule
from torch.utils.data import DataLoader
import pytorch_lightning as pl
import torch
from pytorch_lightning.callbacks import LearningRateMonitor, ModelCheckpoint, TQDMProgressBar
from pytorch_lightning.loggers import TensorBoardLogger
from dataset_Bosph_mhi import SLRDataset as ds_mhi
from dataset_Bosph import SLRDataset as ds_rgb
from tqdm import tqdm

def test_SVM(train, train_label, test, test_label):
    from sklearn.svm import SVC
    logisticRegr = SVC(random_state=60)
    logisticRegr.fit(train, train_label)
    scr = logisticRegr.score(test, test_label)
    return scr

def test(model,ds):
    model.cuda()
    model.eval()
    
    feature_list = []
    label_list = []
    
    for idx, (data, label) in enumerate(tqdm(ds)):
        with torch.no_grad():
            res = model.model.conv1(torch.unsqueeze(data, 0).cuda())
            res = model.model.model(res.cuda()).cpu()
            feature_list.append(res.reshape(-1).numpy())
        label_list.append(label)
        
    feature_list = np.asarray(feature_list,dtype=np.float32)
        
    return feature_list,label_list

device = torch.device("cuda:0") if torch.cuda.is_available() else torch.device("cpu")

def get_feature(save_name, modelName = 'resnet18v6', channel = None, dataModule = None, data_name = None):
    data_name = data_name + ".hdf5"
    ds_train = dataModule(phase='train',dataset_name=data_name)
    ds_val = dataModule(phase='val', dataset_name=data_name)
    ds_test = dataModule(phase='test', dataset_name=data_name)
    
    module_setting = {
                      'model_name' : modelName,
                      'model_hparams':{"num_classes": 174,
                                       "pretrained" : True,
                                        "first_filter_size":1,
                                     },
                      'optimizer_name':"SGD",
                      'optimizer_hparams':{"lr": 1e-3,
                                            "momentum":0.9,
                                          },
                      'lr_scheduler_hparams':{
                          'step_size': 10
                      }
    }
    
    model = ClassificationModule(**module_setting)
    model = model.load_from_checkpoint(save_name)
    
    X_train, y_train = test(model, ds_train)
    X_test, y_test = test(model, ds_val)
    
    scr = test_SVM(X_train, y_train, X_test, y_test)
    
    return X_train, y_train, X_test, y_test, scr


def fusion(all_data):
    train_data = []
    test_data = []
    train_label = []
    test_label = []
    
    for X_train, y_train, X_test, y_test, scr in all_data:
        train_data.append(X_train)
        test_data.append(X_test)
        train_label = y_train
        test_label = y_test
        print(scr)
    
    train_data = np.concatenate(train_data, axis=1)
    test_data = np.concatenate(test_data, axis=1)
    
    return train_data, train_label, test_data, test_label

all_data = []

def get_final_features(save_name):
    modelName = save_name.split('/')[2].split('_')[0]
    print(modelName)
    dataName = '_'.join(save_name.split('/')[2].split('_bs')[0].split('_')[1:])
    print(dataName)
    if 'mhi' in save_name.split('/')[1]:
        ds = ds_mhi
        print("**")
    else:
        ds = ds_rgb
    
    tempData = get_feature(save_name,  modelName = modelName,  dataModule = ds, data_name= dataName)
    return tempData


save_name = 'file.ckpt'

modelName = save_name.split('/')[2].split('_')[0]
print(modelName)
dataName = '_'.join(save_name.split('/')[2].split('_bs')[0].split('_')[1:])
print(dataName)
ds = ds_rgb

data_name = dataName + ".hdf5"
ds_train = ds(phase='train',dataset_name=data_name,size=(56,112))
ds_val = ds(phase='val', dataset_name=data_name,size=(56,112))
ds_test = ds(phase='test', dataset_name=data_name,size=(56,112))

module_setting = {
                  'model_name' : modelName,
                  'model_hparams':{"num_classes": 174,
                                   "pretrained" : True,
                                    "first_filter_size":1,

                                 },
                  'optimizer_name':"SGD",
                  'optimizer_hparams':{"lr": 1e-3,
                                        "momentum":0.9,
                                      },
                  'lr_scheduler_hparams':{
                      'step_size': 10
                  }
}

model = ClassificationModule(**module_setting)
model = model.load_from_checkpoint(save_name)

model.eval()

filter_list = []
class_list = set()
label2word = {}
import csv
with open('BosphorusSign22k.csv', "r", encoding="utf8") as f:
    for row in list(csv.reader(f))[1:]:
        subsetID = row[0]
        if 'General' in subsetID:
            filter_list.append(row[1]+'_'+row[4] +'_'+ row[5])  
            class_list.add(row[1])
               
            label2word[row[1]] = row[2]

import pickle
with open('label2idx.pkl', 'rb') as f:
    label2idx = pickle.load(f)
    

idx2label = {}
for k,v in label2idx.items():
    idx2label[int(v)-1] = k
    
for d,l in ds_test:
    d = torch.unsqueeze(d,0)
    with torch.no_grad():
        s = model(d)
        tahmin = s.argmax().item()
        if s.argmax() != l:
            print(label2word[idx2label[tahmin]],label2word[idx2label[l]])

train_data, train_label, test_data, test_label = fusion(all_data)
test_SVM(train_data, train_label, test_data, test_label)
