# Supplementary material for: Isolated sign language recognition through integrating pose data and motion history images
Source: PeerJ Comput Sci. 2024 May 21;10:e2054. doi: 10.7717/peerj-cs.2054 (PMC11157617; doi:10.7717/peerj-cs.2054)
Supplement: Supplemental Information 1 — The ‘Preprocessing’ folder contains codes for tasks such as extracting pose data from video, converting this pose data into image data, and extracting motion history image features. The ‘ModelTrainEvaluation’ folder includes codes for the processes of training the deep learning model with features obtained from the Preprocessing stage, and for the combination, classification, and evaluation of these features after the training. [file peerj-cs-10-2054-s001.zip › code/ModelTrainEvalution/fusion_LSA_e3.py]

import os
import numpy as np
from modules import ClassificationModule
from torch.utils.data import DataLoader
import torch
from dataset_Bosph_mhi_lsar import SLRDataset as ds_mhi
from dataset_Bosph_lsar import SLRDataset as ds_rgb 
from tqdm import tqdm
import functools
import pickle
import torch.multiprocessing
torch.multiprocessing.set_sharing_strategy('file_system')

def disk_cache(func):
    @functools.wraps(func)
    def wrapper(*args, **kwargs):
        cache_dir = 'caches/lsar'
        os.makedirs(cache_dir, exist_ok=True)
        args_path = str(args[0]).replace('/','_')
        cache_file = os.path.join(cache_dir, f'{func.__name__}_{args_path}_{kwargs}.cache')
        
        try:
            with open(cache_file, 'rb') as f:
                return pickle.load(f)
        except (FileNotFoundError, pickle.UnpicklingError):
            result = func(*args, **kwargs)
            with open(cache_file, 'wb') as f:
                pickle.dump(result, f)
            return result

    return wrapper


def test_SVM(train, train_label, test, test_label):
    from sklearn.svm import SVC

    logisticRegr = SVC(random_state=60)
    logisticRegr.fit(train, train_label)
    scr = logisticRegr.score(test, test_label)
    return scr
    
def test(model,ds):
    model.cuda()
    model.eval()
    
    feature_list = []
    label_list = []
    bs = 32
    dl = DataLoader(ds,bs,num_workers=4)
    for idx, (data, label) in enumerate(tqdm(dl)):
        with torch.no_grad():
            res = model.model.stem(data.cuda())
            res = model.model.model(res.cuda()).cpu()
            feature_list.extend(res.reshape(-1,512).numpy())
        label_list.extend(label)
        
    feature_list = np.asarray(feature_list,dtype=np.float32)
        
    return feature_list,label_list

device = torch.device("cuda:0") if torch.cuda.is_available() else torch.device("cpu")
#%%

def get_feature(save_name, modelName = None,  dataModule = None, data_name = None, stem=0, act = None):
    if 'mergehands' in save_name:
        size = (56,112)
    else:
        size = (112,112)
    data_name = data_name + ".hdf5"

    ds_train = dataModule(phase='train',dataset_name=data_name, evaluate=True,size=size, experiment='e3')
    ds_val = dataModule(phase='val', dataset_name=data_name, evaluate=True,size=size, experiment='e3')
    ds_test = dataModule(phase='test', dataset_name=data_name, evaluate=True,size=size, experiment='e3')
    
    first_filter_size = ds_train[0][0].shape[-3]
    print("first_filter_size", first_filter_size)
    
    module_setting = {
                      'model_name' : modelName,
                      'model_hparams':{"num_classes": 64,
                                       "pretrained" : True,
                                        "first_filter_size":first_filter_size,
                                        "stem":int(stem),
                                        "act":act,
                                     },
                      'optimizer_name':"SGD",
                      'optimizer_hparams':{"lr": 1e-3,
                                            "momentum":0.9,
                                          },
                      'lr_scheduler_hparams':{
                          'step_size': 15
                      }
    }
    
    model = ClassificationModule(**module_setting)
    model = model.load_from_checkpoint(save_name)
    
    X_train, y_train = test(model, ds_train)
    X_test, y_test = test(model, ds_val)
    
    scr = test_SVM(X_train, y_train, X_test, y_test)
    
    return X_train, y_train, X_test, y_test, scr


def fusion(all_data):
    train_data = []
    test_data = []
    train_label = []
    test_label = []
    
    for X_train, y_train, X_test, y_test, scr in all_data:
        train_data.append(X_train)
        test_data.append(X_test)
        train_label = y_train
        test_label = y_test
        print(scr)
    
    train_data = np.concatenate(train_data, axis=1)
    test_data = np.concatenate(test_data, axis=1)
    
    return train_data, train_label, test_data, test_label


all_data = []

@disk_cache
def get_final_features(save_name):
    save_name = getCKPT(save_name)
    modelName = save_name.split('/')[4].split('_')[0]
    dataName = save_name.split('/')[4].split('_')[1]
    stem = save_name.split('/')[4].split('_')[-1]
    act = save_name.split('/')[3]
    if 'MHI' in save_name.split('/')[1]:
        ds = ds_mhi
        if dataName != 'finger':
            dataName = dataName + '_mhi_'+save_name.split('/')[4].split('_')[3]
        else:
            dataName = dataName + '_mhi'
    else:
        ds = ds_rgb
    
    tempData = get_feature(save_name,  modelName = modelName,  dataModule = ds, data_name= dataName, stem = stem, act = act)
    return tempData

import glob

def getCKPT(path):
    return glob.glob("saved_modellsa/"+path +"/version_*/*/*.ckpt")[0]

ll = ['BODY','HANDS','MERGEHANDS','FACE',
      'BODY_MHI','HANDS_MHI','FINGER_MHI','FACE_MHI']

BODY = get_final_features('.../body')
HANDS = get_final_features('.../hands')
MERGEHANDS = get_final_features('.../mergehands')
FACE = get_final_features('.../face')

BODY_MHI = get_final_features('.../body_mhi_3')
HANDS_MHI = get_final_features('.../hands_mhi_3')
FINGER_MHI = get_final_features('.../finger_mhi')
FACE_MHI = get_final_features('.../face_mhi_3')

all_data = [BODY, BODY_MHI, HANDS, HANDS_MHI, FINGER_MHI, FACE, FACE_MHI, MERGEHANDS]
train_data, train_label, test_data, test_label = fusion(all_data)
result = test_SVM(train_data, train_label, test_data, test_label)
print(result)
