# Supplementary material for: Isolated sign language recognition through integrating pose data and motion history images
Source: PeerJ Comput Sci. 2024 May 21;10:e2054. doi: 10.7717/peerj-cs.2054 (PMC11157617; doi:10.7717/peerj-cs.2054)
Supplement: Supplemental Information 1 — The ‘Preprocessing’ folder contains codes for tasks such as extracting pose data from video, converting this pose data into image data, and extracting motion history image features. The ‘ModelTrainEvaluation’ folder includes codes for the processes of training the deep learning model with features obtained from the Preprocessing stage, and for the combination, classification, and evaluation of these features after the training. [file peerj-cs-10-2054-s001.zip › code/ModelTrainEvalution/models/resnet18custom.py]

import torch
import torchvision
import torch.nn as nn

def convert_relu_to_rrelu(model, act):
    """
    Convert all ReLU activations in the model to RReLU or another specified activation.
    :param model: PyTorch model to convert activations in.
    :param act: String name of the activation function to use (must be an attribute of torch.nn).
    """
    act_fun = getattr(nn, act)()
    for child_name, child in model.named_children():
        if isinstance(child, nn.ReLU):
            setattr(model, child_name, act_fun)
        else:
            convert_relu_to_rrelu(child, act)

class Resnet18(torch.nn.Module):
    def __init__(self, pretrained=False, num_classes=None, first_filter_size=1, stem=1, act=''):
        super().__init__()
        self.stem = nn.Conv2d(first_filter_size, 3, kernel_size=(3, 3), stride=(1, 1), padding=(1, 1), bias=False)
        self.model = torchvision.models.resnet18(pretrained=pretrained)
        # Convert activations in stem and main model if an activation is specified.
        if act:
            convert_relu_to_rrelu(self.stem, act=act)
            convert_relu_to_rrelu(self.model, act=act)
        self.model.fc = nn.Identity()
        self.fc1 = torch.nn.Linear(512, num_classes)
        self.dropout = torch.nn.Dropout(p=0.4)

    def forward(self, x):
        x = self.stem(x)
        x = self.model(x)
        x = self.dropout(x)
        x = self.fc1(x)
        return x
