# Supplementary material for: Isolated sign language recognition through integrating pose data and motion history images
Source: PeerJ Comput Sci. 2024 May 21;10:e2054. doi: 10.7717/peerj-cs.2054 (PMC11157617; doi:10.7717/peerj-cs.2054)
Supplement: Supplemental Information 1 — The ‘Preprocessing’ folder contains codes for tasks such as extracting pose data from video, converting this pose data into image data, and extracting motion history image features. The ‘ModelTrainEvaluation’ folder includes codes for the processes of training the deep learning model with features obtained from the Preprocessing stage, and for the combination, classification, and evaluation of these features after the training. [file peerj-cs-10-2054-s001.zip › code/ModelTrainEvalution/modules/Classification.py]

import pytorch_lightning as pl
import torch.nn as nn
import torch.optim as optim
import importlib.util
from utils import list_classes_from_module

def load_model(model_name):
    """Attempts to load a model class from a given module name.
    
    Args:
        model_name (str): The name of the model to load.
        
    Returns:
        The last class found in the module if successful, None otherwise.
    """
    try:
        module = importlib.import_module(model_name)
        model_class_definitions = list_classes_from_module(module)
        return model_class_definitions[-1]
    except ModuleNotFoundError:
        return None

def create_model(model_name, model_hparams):
    """Creates a model instance from a model name and hyperparameters.
    
    Args:
        model_name (str): The model's module name.
        model_hparams (dict): Hyperparameters for the model.
        
    Returns:
        An instance of the model.
        
    Raises:
        ValueError: If the model name is unknown.
    """
    model = load_model("models." + model_name) or load_model(model_name)
    if model:
        return model(**model_hparams)
    raise ValueError(f"Unknown model name \"{model_name}\".")

class ClassificationModule(pl.LightningModule):
    """A PyTorch Lightning module for image classification."""
    
    def __init__(self, model_name, model_hparams, optimizer_name, optimizer_hparams, lr_scheduler_hparams):
        super().__init__()
        self.save_hyperparameters()
        self.model = create_model(model_name, model_hparams)
        self.loss_module = nn.CrossEntropyLoss()

    def forward(self, imgs):
        """Defines the forward pass."""
        return self.model(imgs)

    def configure_optimizers(self):
        """Sets up the optimizer and learning rate scheduler."""
        optimizers = {
            "Adam": optim.AdamW(self.parameters(), **self.hparams.optimizer_hparams),
            "SGD": optim.SGD(self.parameters(), **self.hparams.optimizer_hparams)
        }
        
        optimizer = optimizers.get(self.hparams.optimizer_name)
        if not optimizer:
            raise ValueError(f"Unknown optimizer: \"{self.hparams.optimizer_name}\"")
        
        scheduler = optim.lr_scheduler.StepLR(optimizer, step_size=self.hparams.lr_scheduler_hparams['step_size'], gamma=0.1)
        return [optimizer], [{'scheduler': scheduler}]

    def training_step(self, batch, batch_idx):
        imgs, labels = batch
        preds = self.model(imgs)
        loss = self.loss_module(preds, labels)
        acc = (preds.argmax(dim=-1) == labels).float().mean()
        self.log('train_acc', acc, on_step=False, on_epoch=True)
        self.log('train_loss', loss)
        return loss

    def validation_step(self, batch, batch_idx):
        imgs, labels = batch
        preds = self.model(imgs).argmax(dim=-1)
        acc = (labels == preds).float().mean()
        self.log('val_acc', acc)

    def test_step(self, batch, batch_idx):
        imgs, labels = batch
        preds = self.model(imgs).argmax(dim=-1)
        acc = (labels == preds).float().mean()
        self.log('test_acc', acc)
