# Supplementary material for: Isolated sign language recognition through integrating pose data and motion history images
Source: PeerJ Comput Sci. 2024 May 21;10:e2054. doi: 10.7717/peerj-cs.2054 (PMC11157617; doi:10.7717/peerj-cs.2054)
Supplement: Supplemental Information 1 — The ‘Preprocessing’ folder contains codes for tasks such as extracting pose data from video, converting this pose data into image data, and extracting motion history image features. The ‘ModelTrainEvaluation’ folder includes codes for the processes of training the deep learning model with features obtained from the Preprocessing stage, and for the combination, classification, and evaluation of these features after the training. [file peerj-cs-10-2054-s001.zip › code/ModelTrainEvalution/run_train_models.py]

from trainer import train

#%% BosphorusSign22k-General

from dataset_BoSignGeneral import SLRDataset as ds
from dataset_BoSignGeneral_mhi import SLRDataset as ds_mhi

comp='nocompleted'

for act in ['ReLU', 'RReLU']:
    for data in ['raw','hands','mergehands','body','face',
                 'raw_mhi_1','hands_mhi_1','finger_mhi','body_mhi_1','face_mhi_1',
                 'raw_mhi_3','hands_mhi_3','body_mhi_3','face_mhi_3']:
        
        if data == 'mergehands':
            size_value = (56, 112)
        else:
            size_value = (112, 112)  
    
        parameters = {
          'project_name':'BoSignGeneral',
          'completed': comp,
          'model_name':'resnet18custom',
          'dataset_name': data,
          'size': size_value,
          'bs':8,
          'num_classes':174,
          'act': act,
        }
        
        md1, trn = train(parameters,ds, ds_mhi)


#%% BosphorusSign22k-General - Linear Interpolation

comp='completed'

for data in ['hands','mergehands','body',
             'finger_mhi', 'hands_mhi_3','body_mhi_3']:
    
    if data == 'mergehands':
        size_value = (56, 112)
    else:
        size_value = (112, 112)  

    parameters = {
      'project_name':'BoSignGeneral',
      'completed': comp,
      'model_name':'resnet18custom',
      'dataset_name': data,
      'size': size_value,
      'bs':8,
      'num_classes':174,
      'act': 'RReLU',
    }
    
    md1, trn = train(parameters,ds, ds_mhi)

#%% BosphorusSign22k

from dataset_BoSignFULL import SLRDataset as ds
from dataset_BoSignFULL_mhi import SLRDataset as ds_mhi

comp='completed'

for data in ['hands','mergehands','body','face',
             'finger_mhi', 'hands_mhi_3','body_mhi_3','face_mhi_3']:
    
    if data == 'mergehands':
        size_value = (56, 112)
    else:
        size_value = (112, 112)  

    parameters = {
      'project_name':'BoSignFULL',
      'completed': comp,
      'model_name':'resnet18custom',
      'dataset_name': data,
      'size': size_value,
      'bs':8,
      'num_classes':174,
      'act': 'RReLU',
    }
    
    md1, trn = train(parameters,ds, ds_mhi)


#%% LSA

from dataset_LSA import SLRDataset as ds
from dataset_LSA_mhi import SLRDataset as ds_mhi

comp='completed'

for exp in ['e1','e2']:
    for data in ['hands','mergehands','body','face',
                 'finger_mhi', 'hands_mhi_3','body_mhi_3','face_mhi_3']:
        
        if data == 'mergehands':
            size_value = (56, 112)
        else:
            size_value = (112, 112)  
    
        parameters = {
          'project_name':'LSA_'+exp,
          'completed': comp,
          'model_name':'resnet18custom',
          'dataset_name': data,
          'size': size_value,
          'bs':8,
          'num_classes':174,
          'act': 'RReLU',
          'experiments':exp
        }
        
    md1, trn = train(parameters,ds, ds_mhi)


usr_list = ['001','002','003','004','005','006','007','008','009','010']
for usr in usr_list:
    for data in ['hands','mergehands','body','face',
                 'finger_mhi', 'hands_mhi_3','body_mhi_3','face_mhi_3']:
        
        if data == 'mergehands':
            size_value = (56, 112)
        else:
            size_value = (112, 112)  
    
        parameters = {
          'project_name':'LSA_'+'e3',
          'completed': comp,
          'model_name':'resnet18custom',
          'dataset_name': data,
          'size': size_value,
          'bs':8,
          'num_classes':174,
          'act': 'RReLU',
          'experiments':'e3',
          'usr':usr
        }
        
    md1, trn = train(parameters,ds, ds_mhi)

        
#%% GSL

from dataset_GSL import SLRDataset as ds
from dataset_GSL_mhi import SLRDataset as ds_mhi

comp='completed'

for data in ['hands','mergehands','body','face',
             'finger_mhi', 'hands_mhi_3','body_mhi_3','face_mhi_3']:
    
    if data == 'mergehands':
        size_value = (56, 112)
    else:
        size_value = (112, 112)  

    parameters = {
      'project_name':'GSL',
      'completed': comp,
      'model_name':'resnet18custom',
      'dataset_name': data,
      'size': size_value,
      'bs':8,
      'num_classes':174,
      'act': 'RReLU',
    }
    
    md1, trn = train(parameters,ds, ds_mhi)
