# Supplementary material for: Isolated sign language recognition through integrating pose data and motion history images
Source: PeerJ Comput Sci. 2024 May 21;10:e2054. doi: 10.7717/peerj-cs.2054 (PMC11157617; doi:10.7717/peerj-cs.2054)
Supplement: Supplemental Information 1 — The ‘Preprocessing’ folder contains codes for tasks such as extracting pose data from video, converting this pose data into image data, and extracting motion history image features. The ‘ModelTrainEvaluation’ folder includes codes for the processes of training the deep learning model with features obtained from the Preprocessing stage, and for the combination, classification, and evaluation of these features after the training. [file peerj-cs-10-2054-s001.zip › code/ModelTrainEvalution/temporal_transforms.py]

import random
import math
import numpy as np


class LoopPadding(object):

    def __init__(self, size, downsample):
        self.size = size
        self.downsample = downsample

    def __call__(self, frame_indices):
        vid_duration  = len(frame_indices)
        clip_duration = self.size * self.downsample
        out = frame_indices

        for index in out:
            if len(out) >= clip_duration:
                break
            out.append(index)

        selected_frames = [out[i] for i in range(0, clip_duration, self.downsample)]

        return out


class TemporalBeginCrop(object):
    """Temporally crop the given frame indices at a beginning.
    If the number of frames is less than the size,
    loop the indices as many times as necessary to satisfy the size.
    Args:
        size (int): Desired output size of the crop.
    """

    def __init__(self, size, downsample):
        self.size = size
        self.downsample = downsample

    def __call__(self, frame_indices):
        vid_duration  = len(frame_indices)
        clip_duration = self.size * self.downsample

        out = frame_indices[:clip_duration]

        for index in out:
            if len(out) >= clip_duration:
                break
            out.append(index)

        selected_frames = [out[i] for i in range(0, clip_duration, self.downsample)]

        return selected_frames


class TemporalCenterCrop(object):
    """Temporally crop the given frame indices at a center.
    If the number of frames is less than the size,
    loop the indices as many times as necessary to satisfy the size.
    Args:
        size (int): Desired output size of the crop.
    """

    def __init__(self, size, downsample):
        self.size = size
        self.downsample = downsample

    def __call__(self, frame_indices):
        """
        Args:
            frame_indices (list): frame indices to be cropped.
        Returns:
            list: Cropped frame indices.
        """
        vid_duration  = len(frame_indices)
        clip_duration = self.size * self.downsample

        center_index = len(frame_indices) // 2
        begin_index = max(0, center_index - (clip_duration // 2))
        end_index = min(begin_index + clip_duration, vid_duration)

        out = frame_indices[begin_index:end_index]

        for index in out:
            if len(out) >= clip_duration:
                break
            out.append(index)

        selected_frames = [out[i] for i in range(0, clip_duration, self.downsample)]

        return selected_frames


class TemporalRandomCrop(object):
    """Temporally crop the given frame indices at a random location.
    If the number of frames is less than the size,
    loop the indices as many times as necessary to satisfy the size.
    Args:
        size (int): Desired output size of the crop.
    """

    def __init__(self, size, downsample):
        self.size = size
        self.downsample = downsample

    def __call__(self, frame_indices):
        """
        Args:
            frame_indices (list): frame indices to be cropped.
        Returns:
            list: Cropped frame indices.
        """

        vid_duration  = len(frame_indices)
        clip_duration = self.size * self.downsample

        rand_end = max(0, vid_duration - clip_duration - 1)
        begin_index = random.randint(0, rand_end)
        end_index = min(begin_index + clip_duration, vid_duration)

        out = frame_indices[begin_index:end_index]

        for index in out:
            if len(out) >= clip_duration:
                break
            out.append(index)

        selected_frames = [out[i] for i in range(0, clip_duration, self.downsample)]

        return selected_frames
    
    
class RandomUniform(object):

    def __init__(self, size, downsample):
        self.size = size
        self.downsample = downsample

    def __call__(self, frame_indices):
        """
        Args:
            frame_indices (list): frame indices to be cropped.
        Returns:
            list: Cropped frame indices.
        """
        frame_indices = list(frame_indices)
        diff = self.size - len(frame_indices)
        if diff <= 0:
            selected_elements = random.sample(frame_indices, self.size)
        else:
            start_size = diff // 2
            end_size = diff - start_size
            start_elements = np.linspace(frame_indices[0], frame_indices[1], start_size+2, endpoint=False,dtype=np.int32)[1:-1].tolist()
            end_elements = np.linspace(frame_indices[-2], frame_indices[-1], end_size+2, endpoint=False,dtype=np.int32)[1:-1].tolist()
            selected_elements = start_elements + frame_indices + end_elements
        
        return sorted(selected_elements)
    
    
    
class Uniform(object):

    def __init__(self, size, downsample):
        self.size = size
        self.downsample = downsample

    def __call__(self, frame_indices):
        num_frames = self.size
        total_frames = len(frame_indices)
        interval = total_frames // num_frames
        first_idx = (total_frames % num_frames) // 2
        
        diff = self.size - len(frame_indices)
        if diff <= 0:
            frames = [i for i in range(first_idx, total_frames, interval)][:num_frames]
        else:
            frame_indices = list(frame_indices)
            start_size = diff // 2
            end_size = diff - start_size
            start_elements = np.linspace(frame_indices[0], frame_indices[1], start_size+2, endpoint=False,dtype=np.int32)[1:-1].tolist()
            end_elements = np.linspace(frame_indices[-2], frame_indices[-1], end_size+2, endpoint=False,dtype=np.int32)[1:-1].tolist()
            frames = start_elements + frame_indices + end_elements
            
        return frames
    
    
