# Supplementary material for: Isolated sign language recognition through integrating pose data and motion history images
Source: PeerJ Comput Sci. 2024 May 21;10:e2054. doi: 10.7717/peerj-cs.2054 (PMC11157617; doi:10.7717/peerj-cs.2054)
Supplement: Supplemental Information 1 — The ‘Preprocessing’ folder contains codes for tasks such as extracting pose data from video, converting this pose data into image data, and extracting motion history image features. The ‘ModelTrainEvaluation’ folder includes codes for the processes of training the deep learning model with features obtained from the Preprocessing stage, and for the combination, classification, and evaluation of these features after the training. [file peerj-cs-10-2054-s001.zip › code/ModelTrainEvalution/train.py]

import pytorch_lightning as pl
import os
from pytorch_lightning.callbacks import LearningRateMonitor, ModelCheckpoint, TQDMProgressBar
import torch
from pathlib import Path
from pytorch_lightning.loggers import TensorBoardLogger
import json
import numpy as np
import importlib.util
import shutil

CHECKPOINT_PATH = '.'
device = torch.device("cuda:0") if torch.cuda.is_available() else torch.device("cpu")

def train_model(module, train_loader, val_loader=None, test_loader=None, save_name=None, pretrained_model = False, checkpoint_path = None, transfer_learning=False, **kwargs):
    """
    Inputs:
        model_name - Name of the model you want to run. Is used to look up the class in "model_dict"
        save_name (optional) - If specified, this name will be used for creating the checkpoint and logging directory.
    """
    if save_name is None:
        save_name = module.model_name
        
    trainer = pl.Trainer(default_root_dir=os.path.join(CHECKPOINT_PATH, save_name),
                         gpus=1 if str(device)=="cuda:0" else 0,
                         max_epochs=kwargs['max_epochs'],
                         callbacks=[ModelCheckpoint(save_weights_only=False, mode="max", monitor=kwargs['monitor']),
                                    LearningRateMonitor("epoch")],
                         progress_bar_refresh_rate=1,
                         logger=TensorBoardLogger(save_dir="saved_models/",name=save_name))

    trainer.logger._log_graph = True
    trainer.logger._default_hp_metric = None

    # pretrained model loader
    pretrained_filename = ""
    max_result = -1
    if pretrained_model:
        val_result_list = []
        checkpoint_list = []

        for res in sorted(Path(trainer.logger.log_dir).parent.glob("*/result.json")):
            with open(str(res), 'r') as f:
                loaded_result = json.load(f)
            val_result_list.append(loaded_result['val'])
            checkpoint_list.append(res.parent)
        
        if checkpoint_path is not None:
            pretrained_filename = list(Path(checkpoint_path).glob('*/*.ckpt'))[0]
        else:
            if len(val_result_list) != 0:
                sel_idx = np.argmax(val_result_list)
                max_result = np.max(val_result_list)
                pretrained_filename = list(checkpoint_list[sel_idx].glob('*/*.ckpt'))[0]
            else:
                pass

    if os.path.isfile(pretrained_filename) and not transfer_learning:
        print(f"Found pretrained model at {pretrained_filename}, loading...")

        trainer = pl.Trainer(default_root_dir=os.path.join(CHECKPOINT_PATH, save_name),
                             gpus=1 if str(device)=="cuda:0" else 0,
                             gpus=kwargs['gpus'],
                             max_epochs=kwargs['max_epochs'],
                             callbacks=[ModelCheckpoint(save_weights_only=False, mode=kwargs['mode'], monitor=kwargs['monitor']),
                                        LearningRateMonitor("epoch")],
                             progress_bar_refresh_rate=1,
                             logger=TensorBoardLogger(save_dir="saved_models/",name=save_name),
                             resume_from_checkpoint = pretrained_filename
                             )
        
        pl.seed_everything(42)
        if val_loader is not None:
            trainer.fit(module, train_loader, val_loader)
        else:
            trainer.fit(module, train_loader)

        model = module.load_from_checkpoint(trainer.checkpoint_callback.best_model_path) # Load best checkpoint after training
        
        
    elif os.path.isfile(pretrained_filename) and transfer_learning:
        print(f"Found pretrained model at {pretrained_filename}, loading...")
        print("Transfer Learning")
        model = module.load_from_checkpoint(pretrained_filename)
        model.model.fc.out_features = 226
        
        trainer = pl.Trainer(default_root_dir=os.path.join(CHECKPOINT_PATH, save_name),
                             gpus=1 if str(device)=="cuda:0" else 0,
                             max_epochs=kwargs['max_epochs'],
                             callbacks=[ModelCheckpoint(save_weights_only=False, mode="max", monitor=kwargs['monitor']),
                                        LearningRateMonitor("epoch")],
                             progress_bar_refresh_rate=1,
                             logger=TensorBoardLogger(save_dir="saved_models/",name=save_name),
                             # resume_from_checkpoint = pretrained_filename
                             )
        if val_loader is not None:
            trainer.fit(model, train_loader, val_loader)
        else:
            trainer.fit(model, train_loader)

        model = model.load_from_checkpoint(trainer.checkpoint_callback.best_model_path) # Load best checkpoint after training
        
    else:
        pl.seed_everything(42)
        if val_loader is not None:
            trainer.fit(module, train_loader, val_loader)
        else:
            trainer.fit(module, train_loader)

        model = module.load_from_checkpoint(trainer.checkpoint_callback.best_model_path) # Load best checkpoint after training

    # Test best model on validation and test set
    
    result = {}
    if val_loader is not None:
        val_result = trainer.test(model, val_loader, verbose=False)
        result.update({"val": val_result[0][kwargs['evaluate_metric']]})
    if test_loader is not None:
        test_result = trainer.test(model, test_loader, verbose=False)
        result.update({"test": test_result[0][kwargs['evaluate_metric']]})
    
    results_path = trainer.logger.log_dir + '/result.json'

    with open(results_path, 'a') as f:
        json.dump(result, f)
        
    if max_result != -1:
        result.update({"best_val_prev_value":max_result})
    
    result.update({"checkpoint_path":trainer.checkpoint_callback.best_model_path})
    result.update({"model_path":importlib.import_module(module.model.__module__).__file__})
    
    submodule = importlib.import_module(model.__module__)
    result.update({"module_path":submodule.__file__})
    
    submoduleDS = importlib.import_module(train_loader.dataset.__module__)
    result.update({"dataset_path":submoduleDS.__file__})
    
    shutil.copy(submodule.__file__, str(Path(trainer.checkpoint_callback.dirpath).parent))
    shutil.copytree("models", str(Path(trainer.checkpoint_callback.dirpath).parent/"models"))
    
    results_path = trainer.logger.log_dir + '/result2.json'
    with open(results_path, 'a') as f:
        json.dump(result, f)
    
    return module, result
