# Supplementary material for: Isolated sign language recognition through integrating pose data and motion history images
Source: PeerJ Comput Sci. 2024 May 21;10:e2054. doi: 10.7717/peerj-cs.2054 (PMC11157617; doi:10.7717/peerj-cs.2054)
Supplement: Supplemental Information 1 — The ‘Preprocessing’ folder contains codes for tasks such as extracting pose data from video, converting this pose data into image data, and extracting motion history image features. The ‘ModelTrainEvaluation’ folder includes codes for the processes of training the deep learning model with features obtained from the Preprocessing stage, and for the combination, classification, and evaluation of these features after the training. [file peerj-cs-10-2054-s001.zip › code/ModelTrainEvalution/trainer.py]

import os
from modules import ClassificationModule
from torch.utils.data import DataLoader
import pytorch_lightning as pl
import torch
from pytorch_lightning.callbacks import LearningRateMonitor, ModelCheckpoint
from pytorch_lightning.loggers import TensorBoardLogger
from pathlib import Path
import json

def json_add(file, data):
    try:
        with open(file) as json_file:
            curr_data = json.load(json_file)
            
        curr_data.update(data)
        with open(file, 'w') as outfile:
            json.dump(curr_data, outfile)
    except:
        with open(file, 'w') as outfile:
            json.dump(data, outfile)

CHECKPOINT_PATH = '.'
device = torch.device("cuda:0") if torch.cuda.is_available() else torch.device("cpu")


def params2str(params):
    str_params = params['project_name'] + '_' + params['completed'] + '/act/' + params['act'] + '/' + params['model_name'] + '_' + params['dataset_name']
    return str_params

def train(params, ds, ds_mhi):    
    save_root = 'saved_model/'
    save_name = params2str(params)
    data_name = params['dataset_name'] + ".hdf5"
    comp = params['completed']
    model_name = params['model_name']
    size = params['size']
    bs = params['bs']
    num_classes = params['num_classes']
    act = params['act']
    
    exp = None
    try:
        exp = params['experiments']
        usr = params['usr']
    except Exception:
        pass
    
    if exp is None:
        if 'mhi' in data_name:
            ds_train = ds_mhi(phase='train', dataset_name=data_name, completed=comp)
            ds_val = ds_mhi(phase='val', dataset_name=data_name,completed=comp)
            ds_test = ds_mhi(phase='test', dataset_name=data_name,completed=comp)
        else:
            ds_train = ds(phase='train', dataset_name=data_name, completed=comp,size=size)
            ds_val = ds(phase='val', dataset_name=data_name,completed=comp,size=size)
            ds_test = ds(phase='test', dataset_name=data_name,completed=comp,size=size)
    else:
        if 'mhi' in data_name:
            ds_train = ds_mhi(phase='train', dataset_name=data_name, completed=comp,experiments=exp, usr=usr)
            ds_val = ds_mhi(phase='val', dataset_name=data_name,completed=comp,experiments=exp, usr=usr)
            ds_test = ds_mhi(phase='test', dataset_name=data_name,completed=comp,experiments=exp, usr=usr)
        else:
            ds_train = ds(phase='train', dataset_name=data_name, completed=comp,size=size,experiments=exp, usr=usr)
            ds_val = ds(phase='val', dataset_name=data_name,completed=comp,size=size,experiments=exp, usr=usr)
            ds_test = ds(phase='test', dataset_name=data_name,completed=comp,size=size,experiments=exp, usr=usr)
        
    first_filter_size = ds_train[0][0].shape[-3]
        
    print(f"Train :{len(ds_train)}")
    print(f"Val :{len(ds_val)}")
    print(f"Test :{len(ds_test)}")
    
    train_loader = DataLoader(ds_train, batch_size=bs, shuffle=True, drop_last=True, num_workers=6)
    val_loader = DataLoader(ds_val, batch_size=bs, shuffle=False, drop_last=True, num_workers=6)
    test_loader = DataLoader(ds_test, batch_size=bs, shuffle=False, drop_last=True, num_workers=6)
        
    trainer = pl.Trainer(default_root_dir=os.path.join(CHECKPOINT_PATH, save_name),
                         # gpus=1 if str(device)=="cuda:0" else 0,
                         gpus=[0],
                         # accelerator='dp',# We run on a single GPU (if possible)
                         max_epochs=35,
                         callbacks=[ModelCheckpoint(save_weights_only=False, mode="max", monitor='val_acc'),
                                    LearningRateMonitor("epoch")],
                         progress_bar_refresh_rate=1,
                         logger=TensorBoardLogger(save_dir=save_root,name=save_name),
                         )
    
    module_setting = {
                      'model_name' : model_name,
                      'model_hparams':{"num_classes": num_classes,
                                       "pretrained" : True,
                                        "first_filter_size":first_filter_size,
                                        "act":act,
                                     },
                      'optimizer_name':"SGD",
                      'optimizer_hparams':{"lr": 1e-3,
                                            "momentum":0.9,
                                          },
                      'lr_scheduler_hparams':{
                          'step_size': 15
                      }
    }
    
    model = ClassificationModule(**module_setting)
    print(model)
    
    trainer.fit(model, train_loader,val_loader)
    
    model = model.load_from_checkpoint(trainer.checkpoint_callback.best_model_path)

    test_acc=trainer.test(model, test_loader)
    
    
    pfile = Path(trainer.checkpoint_callback.best_model_path).parent
    result_data = pfile/ 'result_test.json'

    res = {save_name:test_acc}
    json_add(result_data, res)
    
    
    result_data = save_root+'/result_data.json'
    res = {save_name:test_acc}
    print(res)
    json_add(result_data, res)
    
    return model, trainer
