# Supplementary material for: Isolated sign language recognition through integrating pose data and motion history images
Source: PeerJ Comput Sci. 2024 May 21;10:e2054. doi: 10.7717/peerj-cs.2054 (PMC11157617; doi:10.7717/peerj-cs.2054)
Supplement: Supplemental Information 1 — The ‘Preprocessing’ folder contains codes for tasks such as extracting pose data from video, converting this pose data into image data, and extracting motion history image features. The ‘ModelTrainEvaluation’ folder includes codes for the processes of training the deep learning model with features obtained from the Preprocessing stage, and for the combination, classification, and evaluation of these features after the training. [file peerj-cs-10-2054-s001.zip › code/ModelTrainEvalution/utils.py]

import inspect
import os
import logging
import json

logger = logging.getLogger(__name__)

def list_classes_from_module(module, parent_class=None):
    """
    Parse user defined module to get all model service classes in it.
    :param module:
    :param parent_class:
    :return: List of model service class definitions
    """

    # Parsing the module to get all defined classes
    classes = [cls[1] for cls in inspect.getmembers(module, lambda member: inspect.isclass(member) and
                                                    member.__module__ == module.__name__)]
    # filter classes that is subclass of parent_class
    if parent_class is not None:
        return [c for c in classes if issubclass(c, parent_class)]

    return classes


def load_label_mapping(mapping_file_path):
    """
    Load a JSON mapping { class ID -> friendly class name }.
    Used in BaseHandler.
    """
    if not os.path.isfile(mapping_file_path):
        logger.warning('Missing the index_to_name.json file. Inference output will not include class name.')
        return None

    with open(mapping_file_path) as f:
        mapping = json.load(f)
    if not isinstance(mapping, dict):
        raise Exception('index_to_name mapping should be in "class":"label" json format')

    # Older examples had a different syntax than others. This code accommodates those.
    if 'object_type_names' in mapping and isinstance(mapping['object_type_names'], list):
        mapping = {str(k): v for k, v in enumerate(mapping['object_type_names'])}
        return mapping

    for key, value in mapping.items():
        new_value = value
        if isinstance(new_value, list):
            new_value = value[-1]
        if not isinstance(new_value, str):
            raise Exception('labels in index_to_name must be either str or [str]')
        mapping[key] = new_value
    return mapping
