# Supplementary material for: Isolated sign language recognition through integrating pose data and motion history images
Source: PeerJ Comput Sci. 2024 May 21;10:e2054. doi: 10.7717/peerj-cs.2054 (PMC11157617; doi:10.7717/peerj-cs.2054)
Supplement: Supplemental Information 1 — The ‘Preprocessing’ folder contains codes for tasks such as extracting pose data from video, converting this pose data into image data, and extracting motion history image features. The ‘ModelTrainEvaluation’ folder includes codes for the processes of training the deep learning model with features obtained from the Preprocessing stage, and for the combination, classification, and evaluation of these features after the training. [file peerj-cs-10-2054-s001.zip › code/Preprocessing/connections.py]

HAND_PALM_CONNECTIONS = ((0, 1), (0, 5), (9, 13), (13, 17), (5, 9), (0, 17))

HAND_THUMB_CONNECTIONS = ((1, 2), (2, 3), (3, 4))

HAND_INDEX_FINGER_CONNECTIONS = ((5, 6), (6, 7), (7, 8))

HAND_MIDDLE_FINGER_CONNECTIONS = ((9, 10), (10, 11), (11, 12))

HAND_RING_FINGER_CONNECTIONS = ((13, 14), (14, 15), (15, 16))

HAND_PINKY_FINGER_CONNECTIONS = ((17, 18), (18, 19), (19, 20))


HAND_CONNECTIONS_FULL = frozenset().union(*[
    HAND_PALM_CONNECTIONS, 
    HAND_THUMB_CONNECTIONS,
    HAND_INDEX_FINGER_CONNECTIONS, 
    HAND_MIDDLE_FINGER_CONNECTIONS,
    HAND_RING_FINGER_CONNECTIONS, 
    HAND_PINKY_FINGER_CONNECTIONS
])


HAND_CONNECTIONS = frozenset().union(*[
    # # HAND_PALM_CONNECTIONS, 
    HAND_THUMB_CONNECTIONS,
    HAND_INDEX_FINGER_CONNECTIONS, 
    HAND_MIDDLE_FINGER_CONNECTIONS,
    HAND_RING_FINGER_CONNECTIONS, 
    HAND_PINKY_FINGER_CONNECTIONS
])


# POSE_CONNECTIONS = frozenset([(11, 13),
#                               (13, 15),
#                                 # (15, 17), (15, 19), (15, 21), (17, 19),
#                                 # (16, 18), (16, 20), (16, 22), (18, 20),
#                               (12, 14), (14, 16), 
                              
#                                # (23, 25),
#                                # (24, 26), (25, 27), (26, 28), (27, 29), (28, 30),
#                                # (29, 31), (30, 32), (27, 31), (28, 32)
#                               ]
#                               )


POSE_CONNECTIONS = frozenset([
                              # (0, 1), (1, 2), (2, 3), (3, 7), (0, 4), (4, 5),
                              # (5, 6), (6, 8), (9, 10), 
                              (11, 12), (11, 13),
                              (13, 15), 
                              # (15, 17),(15, 19), (15, 21), (17, 19),
                              (12, 14), (14, 16), 
                              # (16, 18), (16, 20), (16, 22),(18, 20), 
                              (11, 23), (12, 24), (23, 24), 
                              # (23, 25),(24, 26), (25, 27), (26, 28), (27, 29), (28, 30),
                              # (29, 31), (30, 32), (27, 31), (28, 32)
                              ])


HAND_PALM_CONNECTIONS = ((0, 1), (0, 5), (9, 13), (13, 17), (5, 9), (0, 17))

HAND_THUMB_CONNECTIONS = ((1, 2), (2, 3), (3, 4))

HAND_INDEX_FINGER_CONNECTIONS = ((5, 6), (6, 7), (7, 8))

HAND_MIDDLE_FINGER_CONNECTIONS = ((9, 10), (10, 11), (11, 12))

HAND_RING_FINGER_CONNECTIONS = ((13, 14), (14, 15), (15, 16))

HAND_PINKY_FINGER_CONNECTIONS = ((17, 18), (18, 19), (19, 20))

HAND_CONNECTIONS_THUMB = frozenset().union(*[
    # # HAND_PALM_CONNECTIONS, 
    HAND_THUMB_CONNECTIONS,
    HAND_INDEX_FINGER_CONNECTIONS, 
    HAND_MIDDLE_FINGER_CONNECTIONS,
    HAND_RING_FINGER_CONNECTIONS, 
    HAND_PINKY_FINGER_CONNECTIONS
])

HAND_CONNECTIONS_THUMB = frozenset().union(*[
    HAND_THUMB_CONNECTIONS,
])

HAND_CONNECTIONS_INDEX = frozenset().union(*[
    HAND_INDEX_FINGER_CONNECTIONS, 
])

HAND_CONNECTIONS_MIDDLE = frozenset().union(*[
    HAND_MIDDLE_FINGER_CONNECTIONS,
])

HAND_CONNECTIONS_RING = frozenset().union(*[
    HAND_RING_FINGER_CONNECTIONS, 
])

HAND_CONNECTIONS_PINKY = frozenset().union(*[
    HAND_PINKY_FINGER_CONNECTIONS
])

HAND_CONNECTIONS_ARRAY = [
    HAND_CONNECTIONS_THUMB,
    HAND_CONNECTIONS_INDEX,
    HAND_CONNECTIONS_MIDDLE,
    HAND_CONNECTIONS_RING,
    HAND_CONNECTIONS_PINKY
    ]
