# Supplementary material for: Isolated sign language recognition through integrating pose data and motion history images
Source: PeerJ Comput Sci. 2024 May 21;10:e2054. doi: 10.7717/peerj-cs.2054 (PMC11157617; doi:10.7717/peerj-cs.2054)
Supplement: Supplemental Information 1 — The ‘Preprocessing’ folder contains codes for tasks such as extracting pose data from video, converting this pose data into image data, and extracting motion history image features. The ‘ModelTrainEvaluation’ folder includes codes for the processes of training the deep learning model with features obtained from the Preprocessing stage, and for the combination, classification, and evaluation of these features after the training. [file peerj-cs-10-2054-s001.zip › code/Preprocessing/drawing_styles_custom.py]

# Copyright 2021 The MediaPipe Authors.
#
# Licensed under the Apache License, Version 2.0 (the "License");
# you may not use this file except in compliance with the License.
# You may obtain a copy of the License at
#
#      http://www.apache.org/licenses/LICENSE-2.0
#
# Unless requi_RED by applicable law or agreed to in writing, software
# distributed under the License is distributed on an "AS IS" BASIS,
# WITHOUT WARRANTIES OR CONDITIONS OF ANY KIND, either express or implied.
# See the License for the specific language governing permissions and
# limitations under the License.
"""MediaPipe solution drawing styles."""

from typing import Mapping, Tuple
from mediapipe.python.solutions import pose_connections
from mediapipe.python.solutions import face_mesh_connections
from mediapipe.python.solutions import hands_connections
from mediapipe.python.solutions.drawing_utils import DrawingSpec
from mediapipe.python.solutions.hands import HandLandmark
from mediapipe.python.solutions.pose import PoseLandmark
import numpy as np


_RADIUS = 5
_RED = (48, 48, 255)
_GREEN = (48, 255, 48)
_BLUE = (192, 101, 21)
_YELLOW = (0, 204, 255)
_GRAY = (128, 128, 128)
_PURPLE = (128, 64, 128)
_PEACH = (180, 229, 255)
_WHITE = (224, 224, 224)
_BLACK = (0, 0, 0)


_ORANGE = (0,255, 165)
_PINK = (203, 255, 192)
_INDIANRED = (92, 205, 92)

_SEAGREEN = (87, 46, 139)
_PALEGREEN = (152, 152, 251)

_LIGHTBLUE = (230, 173, 216)
_ROYALBLUE = (225, 65, 105)

_GOLD = (0, 215, 255)
_GREENYELLOW = (47, 173, 255)


_VIOLET = (238, 238, 130)
_INDIGO = (130, 75, 0)

_PLUM = (221, 221, 160)
_BROWN = (96,244, 164)

_BLACK = (0,0, 0)

# renkler = np.random.randint(30, 225, (5, 3))


renkler =  [(200, 75, 30),
            (30, 60, 200),
            (60,  170,  220),
            (40, 200, 60),
            (230,  120,  190)]

# renkler =  [(255, 0, 0),
#             (0, 255, 0),
#             (0,  0,  255),
#             (0, 255, 0),
#             (0,  0,  255)]

# Hands
_THICKNESS_WRIST_MCP = 5
_THICKNESS_FINGER = 15
_THICKNESS_DOT = -1

# Hand landmarks
_PALM_LANMARKS = (HandLandmark.WRIST, HandLandmark.THUMB_CMC,
                  HandLandmark.INDEX_FINGER_MCP, HandLandmark.MIDDLE_FINGER_MCP,
                  HandLandmark.RING_FINGER_MCP, HandLandmark.PINKY_MCP)
_THUMP_LANDMARKS = (HandLandmark.THUMB_MCP, HandLandmark.THUMB_IP,
                    HandLandmark.THUMB_TIP)
_INDEX_FINGER_LANDMARKS = (HandLandmark.INDEX_FINGER_PIP,
                           HandLandmark.INDEX_FINGER_DIP,
                           HandLandmark.INDEX_FINGER_TIP)
_MIDDLE_FINGER_LANDMARKS = (HandLandmark.MIDDLE_FINGER_PIP,
                            HandLandmark.MIDDLE_FINGER_DIP,
                            HandLandmark.MIDDLE_FINGER_TIP)
_RING_FINGER_LANDMARKS = (HandLandmark.RING_FINGER_PIP,
                          HandLandmark.RING_FINGER_DIP,
                          HandLandmark.RING_FINGER_TIP)
_PINKY_FINGER_LANDMARKS = (HandLandmark.PINKY_PIP, HandLandmark.PINKY_DIP,
                           HandLandmark.PINKY_TIP)
_HAND_LANDMARK_STYLE = {
    _PALM_LANMARKS:
        DrawingSpec(
            color=_RED, thickness=_THICKNESS_DOT, circle_radius=_RADIUS),
    _THUMP_LANDMARKS:
        DrawingSpec(
            color=_PEACH, thickness=_THICKNESS_DOT, circle_radius=_RADIUS),
    _INDEX_FINGER_LANDMARKS:
        DrawingSpec(
            color=_PURPLE, thickness=_THICKNESS_DOT, circle_radius=_RADIUS),
    _MIDDLE_FINGER_LANDMARKS:
        DrawingSpec(
            color=_YELLOW, thickness=_THICKNESS_DOT, circle_radius=_RADIUS),
    _RING_FINGER_LANDMARKS:
        DrawingSpec(
            color=_GREEN, thickness=_THICKNESS_DOT, circle_radius=_RADIUS),
    _PINKY_FINGER_LANDMARKS:
        DrawingSpec(
            color=_BLUE, thickness=_THICKNESS_DOT, circle_radius=_RADIUS),
}

# Hands connections
_HAND_CONNECTION_STYLE = {
    hands_connections.HAND_PALM_CONNECTIONS:
        DrawingSpec(color=_GRAY, thickness=_THICKNESS_WRIST_MCP),
    hands_connections.HAND_THUMB_CONNECTIONS:
        DrawingSpec(color=renkler[0], thickness=_THICKNESS_FINGER),
    hands_connections.HAND_INDEX_FINGER_CONNECTIONS:
        DrawingSpec(color=renkler[1], thickness=_THICKNESS_FINGER),
    hands_connections.HAND_MIDDLE_FINGER_CONNECTIONS:
        DrawingSpec(color=renkler[2], thickness=_THICKNESS_FINGER),
    hands_connections.HAND_RING_FINGER_CONNECTIONS:
        DrawingSpec(color=renkler[3], thickness=_THICKNESS_FINGER),
    hands_connections.HAND_PINKY_FINGER_CONNECTIONS:
        DrawingSpec(color=renkler[4], thickness=_THICKNESS_FINGER)
}
    
    

_THICKNESS_FINGER_SINGLE = 4
    
_HAND_CONNECTION_STYLE_THUMB = {
    hands_connections.HAND_THUMB_CONNECTIONS:
        DrawingSpec(color=renkler[0], thickness=_THICKNESS_FINGER_SINGLE),
}
    
_HAND_CONNECTION_STYLE_INDEX = {
    hands_connections.HAND_INDEX_FINGER_CONNECTIONS:
        DrawingSpec(color=renkler[1], thickness=_THICKNESS_FINGER_SINGLE),
}

_HAND_CONNECTION_STYLE_MIDDLE = {
    hands_connections.HAND_MIDDLE_FINGER_CONNECTIONS:
        DrawingSpec(color=renkler[2], thickness=_THICKNESS_FINGER_SINGLE),
}
    
_HAND_CONNECTION_STYLE_RING = {
    hands_connections.HAND_RING_FINGER_CONNECTIONS:
        DrawingSpec(color=renkler[3], thickness=_THICKNESS_FINGER_SINGLE),
}

_HAND_CONNECTION_STYLE_PINKY = {
    hands_connections.HAND_PINKY_FINGER_CONNECTIONS:
        DrawingSpec(color=renkler[4], thickness=_THICKNESS_FINGER_SINGLE)
}
    
_HAND_CONNECTION_STYLE_ARRAYS = [_HAND_CONNECTION_STYLE_THUMB,
                                 _HAND_CONNECTION_STYLE_INDEX,
                                 _HAND_CONNECTION_STYLE_MIDDLE,
                                 _HAND_CONNECTION_STYLE_RING,
                                 _HAND_CONNECTION_STYLE_PINKY]
    
    
# Hands connections
# _HAND_CONNECTION_STYLE = {
#     hands_connections.HAND_PALM_CONNECTIONS:
#         DrawingSpec(color=_GRAY, thickness=_THICKNESS_WRIST_MCP),
#     hands_connections.HAND_THUMB_CONNECTIONS:
#         DrawingSpec(color=_GRAY, thickness=_THICKNESS_FINGER),
#     hands_connections.HAND_INDEX_FINGER_CONNECTIONS:
#         DrawingSpec(color=_GRAY, thickness=_THICKNESS_FINGER),
#     hands_connections.HAND_MIDDLE_FINGER_CONNECTIONS:
#         DrawingSpec(color=_GRAY, thickness=_THICKNESS_FINGER),
#     hands_connections.HAND_RING_FINGER_CONNECTIONS:
#         DrawingSpec(color=_GRAY, thickness=_THICKNESS_FINGER),
#     hands_connections.HAND_PINKY_FINGER_CONNECTIONS:
#         DrawingSpec(color=_GRAY, thickness=_THICKNESS_FINGER)
# }
        
    
# ((12,14),(14,16),(16,18),(16,20),(16,22))

_POSE_CONNECTION_STYLE = {
    pose_connections.POSE_CONNECTIONS:
        DrawingSpec(color=_PEACH, thickness=19)
}
    

thickness_POSE_CONNECTION_STYLE2 = 19
_POSE_CONNECTION_STYLE2 = {
    ((11, 12),(11, 23), (12, 24), (23, 24), (23, 25),(24, 26), (25, 27), (26, 28), (27, 29), (28, 30), (29, 31), (30, 32), (27, 31), (28, 32)):
        DrawingSpec(color=_PEACH, thickness=thickness_POSE_CONNECTION_STYLE2),
    ((0, 1), (1, 2), (2, 3), (3, 7), (0, 4), (4, 5), (5, 6), (6, 8), (9, 10)):
        DrawingSpec(color=_PEACH, thickness=thickness_POSE_CONNECTION_STYLE2),
    ((12,14),(14,16),(16,18),(16,20),(16,22),(18, 20)):
        DrawingSpec(color=_SEAGREEN, thickness=thickness_POSE_CONNECTION_STYLE2),
    ((11, 13),(13, 15), (15, 17), (15, 19), (15, 21), (17, 19)):
        DrawingSpec(color=_SEAGREEN, thickness=thickness_POSE_CONNECTION_STYLE2)
}

# FaceMesh connections
_THICKNESS_TESSELATION = 1
_THICKNESS_CONTOURS = 2
_THICKNESS_EYE = 2
_THICKNESS_LIPS = 2

_FACEMESH_CONTOURS_CONNECTION_STYLE = {
    face_mesh_connections.FACEMESH_LIPS:
        DrawingSpec(color=_WHITE, thickness=_THICKNESS_LIPS),
    face_mesh_connections.FACEMESH_LEFT_EYE:
        DrawingSpec(color=_GREEN, thickness=_THICKNESS_EYE),
    face_mesh_connections.FACEMESH_LEFT_EYEBROW:
        DrawingSpec(color=_BLUE, thickness=_THICKNESS_CONTOURS),
    face_mesh_connections.FACEMESH_RIGHT_EYE:
        DrawingSpec(color=_GREEN, thickness=_THICKNESS_EYE),
    face_mesh_connections.FACEMESH_RIGHT_EYEBROW:
        DrawingSpec(color=_BLUE, thickness=_THICKNESS_CONTOURS),
    face_mesh_connections.FACEMESH_FACE_OVAL:
        DrawingSpec(color=_WHITE, thickness=_THICKNESS_CONTOURS)
}

# Pose
_THICKNESS_POSE_LANDMARKS = 0
_POSE_LANDMARKS_LEFT = frozenset([
    PoseLandmark.LEFT_EYE_INNER, PoseLandmark.LEFT_EYE,
    PoseLandmark.LEFT_EYE_OUTER, PoseLandmark.LEFT_EAR, PoseLandmark.MOUTH_LEFT,
    PoseLandmark.LEFT_SHOULDER, PoseLandmark.LEFT_ELBOW,
    PoseLandmark.LEFT_WRIST, PoseLandmark.LEFT_PINKY, PoseLandmark.LEFT_INDEX,
    PoseLandmark.LEFT_THUMB, PoseLandmark.LEFT_HIP, PoseLandmark.LEFT_KNEE,
    PoseLandmark.LEFT_ANKLE, PoseLandmark.LEFT_HEEL,
    PoseLandmark.LEFT_FOOT_INDEX
])

_POSE_LANDMARKS_RIGHT = frozenset([
    PoseLandmark.RIGHT_EYE_INNER, PoseLandmark.RIGHT_EYE,
    PoseLandmark.RIGHT_EYE_OUTER, PoseLandmark.RIGHT_EAR,
    PoseLandmark.MOUTH_RIGHT, PoseLandmark.RIGHT_SHOULDER,
    PoseLandmark.RIGHT_ELBOW, PoseLandmark.RIGHT_WRIST,
    PoseLandmark.RIGHT_PINKY, PoseLandmark.RIGHT_INDEX,
    PoseLandmark.RIGHT_THUMB, PoseLandmark.RIGHT_HIP, PoseLandmark.RIGHT_KNEE,
    PoseLandmark.RIGHT_ANKLE, PoseLandmark.RIGHT_HEEL,
    PoseLandmark.RIGHT_FOOT_INDEX
])


def get_default_hand_landmarks_style() -> Mapping[int, DrawingSpec]:
  """Returns the default hand landmarks drawing style.

  Returns:
      A mapping from each hand landmark to its default drawing spec.
  """
  hand_landmark_style = {}
  for k, v in _HAND_LANDMARK_STYLE.items():
    for landmark in k:
      hand_landmark_style[landmark] = v
  return hand_landmark_style


def get_default_hand_connections_style(
) -> Mapping[Tuple[int, int], DrawingSpec]:
  """Returns the default hand connections drawing style.

  Returns:
      A mapping from each hand connection to its default drawing spec.
  """
  hand_connection_style = {}
  for k, v in _HAND_CONNECTION_STYLE.items():
    for connection in k:
      hand_connection_style[connection] = v
  return hand_connection_style


def get_default_hand_connections_style_idx(idx) -> Mapping[Tuple[int, int], DrawingSpec]:
  """Returns the default hand connections drawing style.

  Returns:
      A mapping from each hand connection to its default drawing spec.
  """
  
  HCS = _HAND_CONNECTION_STYLE_ARRAYS[idx]
  
  hand_connection_style = {}
  for k, v in HCS.items():
    for connection in k:
      hand_connection_style[connection] = v
  return hand_connection_style


def get_default_face_mesh_contours_style(
) -> Mapping[Tuple[int, int], DrawingSpec]:
  """Returns the default face mesh contours drawing style.

  Returns:
      A mapping from each face mesh contours connection to its default drawing
      spec.
  """
  face_mesh_contours_connection_style = {}
  for k, v in _FACEMESH_CONTOURS_CONNECTION_STYLE.items():
    for connection in k:
      face_mesh_contours_connection_style[connection] = v
  return face_mesh_contours_connection_style


def get_default_face_mesh_tesselation_style() -> DrawingSpec:
  """Returns the default face mesh tesselation drawing style.

  Returns:
      A DrawingSpec.
  """
  return DrawingSpec(color=_GRAY, thickness=_THICKNESS_TESSELATION)


def get_default_face_mesh_iris_connections_style(
) -> Mapping[Tuple[int, int], DrawingSpec]:
  """Returns the default face mesh iris connections drawing style.

  Returns:
       A mapping from each iris connection to its default drawing spec.
  """
  face_mesh_iris_connections_style = {}
  left_spec = DrawingSpec(color=_GREEN, thickness=_THICKNESS_CONTOURS)
  for connection in face_mesh_connections.FACEMESH_LEFT_IRIS:
    face_mesh_iris_connections_style[connection] = left_spec
  right_spec = DrawingSpec(color=_RED, thickness=_THICKNESS_CONTOURS)
  for connection in face_mesh_connections.FACEMESH_RIGHT_IRIS:
    face_mesh_iris_connections_style[connection] = right_spec
  return face_mesh_iris_connections_style


def get_default_pose_landmarks_style() -> Mapping[int, DrawingSpec]:
  """Returns the default pose landmarks drawing style.

  Returns:
      A mapping from each pose landmark to its default drawing spec.
  """
  pose_landmark_style = {}
  
  left_spec = DrawingSpec(
      color=(0, 138, 255), thickness=_THICKNESS_POSE_LANDMARKS)
  
  right_spec = DrawingSpec(
      color=(231, 217, 0), thickness=_THICKNESS_POSE_LANDMARKS)
  
  for landmark in _POSE_LANDMARKS_LEFT:
    if landmark < 11:
        pose_landmark_style[landmark] = DrawingSpec(
            color=(0, 138, 255), thickness=0)
    else:
        pose_landmark_style[landmark] = left_spec
  
  for landmark in _POSE_LANDMARKS_RIGHT:
    pose_landmark_style[landmark] = right_spec
    
  pose_landmark_style[PoseLandmark.NOSE] = DrawingSpec(
      color=_WHITE, thickness=0)
  
  return pose_landmark_style

_THICKNESS_DOT2 = 0
_RADIUS2 = 0

_HAND_LANDMARK_STYLE2 = {
    _PALM_LANMARKS:
        DrawingSpec(
            color=_RED, thickness=_THICKNESS_DOT2, circle_radius=_RADIUS2),
    _THUMP_LANDMARKS:
        DrawingSpec(
            color=_PEACH, thickness=_THICKNESS_DOT2, circle_radius=_RADIUS2),
    _INDEX_FINGER_LANDMARKS:
        DrawingSpec(
            color=_PURPLE, thickness=_THICKNESS_DOT2, circle_radius=_RADIUS2),
    _MIDDLE_FINGER_LANDMARKS:
        DrawingSpec(
            color=_YELLOW, thickness=_THICKNESS_DOT2, circle_radius=_RADIUS2),
    _RING_FINGER_LANDMARKS:
        DrawingSpec(
            color=_GREEN, thickness=_THICKNESS_DOT2, circle_radius=_RADIUS2),
    _PINKY_FINGER_LANDMARKS:
        DrawingSpec(
            color=_BLUE, thickness=_THICKNESS_DOT2, circle_radius=_RADIUS2),
}


def get_default_hand_landmarks_style2() -> Mapping[int, DrawingSpec]:
  """Returns the default hand landmarks drawing style.

  Returns:
      A mapping from each hand landmark to its default drawing spec.
  """
  hand_landmark_style = {}
  for k, v in _HAND_LANDMARK_STYLE2.items():
    for landmark in k:
      hand_landmark_style[landmark] = v
  return hand_landmark_style


def get_default_pose_connections_style(
) -> Mapping[Tuple[int, int], DrawingSpec]:
  """Returns the default hand connections drawing style.

  Returns:
      A mapping from each hand connection to its default drawing spec.
  """
  pose_connection_style = {}
  for k, v in _POSE_CONNECTION_STYLE.items():
    for connection in k:
      pose_connection_style[connection] = v
  return pose_connection_style


def get_default_pose_connections_style2(
) -> Mapping[Tuple[int, int], DrawingSpec]:
  """Returns the default hand connections drawing style.

  Returns:
      A mapping from each hand connection to its default drawing spec.
  """
  pose_connection_style = {}
  for k, v in _POSE_CONNECTION_STYLE2.items():
    for connection in k:
      pose_connection_style[connection] = v
  return pose_connection_style
