# Supplementary material for: Isolated sign language recognition through integrating pose data and motion history images
Source: PeerJ Comput Sci. 2024 May 21;10:e2054. doi: 10.7717/peerj-cs.2054 (PMC11157617; doi:10.7717/peerj-cs.2054)
Supplement: Supplemental Information 1 — The ‘Preprocessing’ folder contains codes for tasks such as extracting pose data from video, converting this pose data into image data, and extracting motion history image features. The ‘ModelTrainEvaluation’ folder includes codes for the processes of training the deep learning model with features obtained from the Preprocessing stage, and for the combination, classification, and evaluation of these features after the training. [file peerj-cs-10-2054-s001.zip › code/Preprocessing/extract_features.py]

import drawing_styles_custom as mp_drawing_styles
import numpy as np
import mediapipe as mp
import connections as con
import cv2
from utils import getTemplateImage, readPickle
from utils import array2landmark_pose, array2landmark_hands, array2landmark_face
from utils import landmark2array_pose, refinement
from utils import get_mhi, scale_pose, crop_hands, arangement_hands_data, toGray, get_mhi_multichannel
from utils import landmark2array_pose, landmark2array_hands, landmark2array_face
from utils import resize_list, get_mhi_finger
import utils_drawing as ud

mp_drawing = mp.solutions.drawing_utils
mp_holistic = mp.solutions.holistic

def extract(path, vpath):
    
    frames = []
    cap = cv2.VideoCapture(vpath)
    while True:
        ret, frame = cap.read()
        if not ret:
            break
        
        frame = cv2.cvtColor(frame, cv2.COLOR_BGR2RGB) 

        frames.append(frame)
    frames = np.asarray(frames)
    
    path_holistic = path
    data = readPickle(path_holistic)

    data['lhands'] = refinement(data['lhands'], landmark2array_hands, array2landmark_hands)
    data['rhands'] = refinement(data['rhands'], landmark2array_hands, array2landmark_hands)
    data['body']   = refinement(data['body'], landmark2array_pose, array2landmark_pose)
    data['face']   = refinement(data['face'], landmark2array_face, array2landmark_face)
    
    mask_list_body = []
    mask_list_hands = []
    mask_list_face = []
    
    mask_THUMB = []
    mask_INDEX = []
    mask_MIDDLE = []
    mask_RING = []
    mask_PINKY = []  
    mask_list_finger = []
    
    Rhand_list = []
    Lhand_list = []
    
    RGB_Rhand_list = []
    RGB_Lhand_list = []
    
    for pidx, (landmark_pose, landmark_face, landmark_lhands, landmark_rhands, frame) in enumerate(zip(
            data['body'], 
            data['face'], 
            data['lhands'], 
            data['rhands'],
            frames)):
                
        mask_pose = getTemplateImage(size=(1080,1920,3))
        mask_face = getTemplateImage(size=(1080,1920,3))
        
        mask_finger = getTemplateImage(size=(270,480,3))
        mask_fingers = [mask_finger.copy(),mask_finger.copy(),mask_finger.copy(),mask_finger.copy(),mask_finger.copy()]
        
        mask_hands_L = getTemplateImage(size=(1080,1920,3))
        mask_hands_R = getTemplateImage(size=(1080,1920,3))
        
        mask_hands = getTemplateImage(size=(1080,1920,3))
        
        ud.draw_landmarks(
            mask_pose,
            landmark_pose,
            con.POSE_CONNECTIONS,
            None,
            mp_drawing_styles.get_default_pose_connections_style2(),
            'body')
        
        ud.draw_landmarks(
            mask_pose,
            landmark_face,
            mp_holistic.FACEMESH_CONTOURS,
            None,
            mp_drawing_styles.get_default_face_mesh_contours_style(),
            'face')
        
        ud.draw_landmarks(
            mask_face,
            landmark_face,
            mp_holistic.FACEMESH_CONTOURS,
            None,
            mp_drawing_styles.get_default_face_mesh_contours_style(),
            'face')
        
        if data['lhands'] is not None:
            for id_mask in range(len(mask_fingers)):
                mp_drawing.draw_landmarks(
                    mask_fingers[id_mask],
                    landmark_lhands,
                    con.HAND_CONNECTIONS_ARRAY[id_mask],
                    None,
                    mp_drawing_styles.get_default_hand_connections_style_idx(id_mask))
                
            ud.draw_landmarks(
                mask_hands_L,
                landmark_lhands,
                con.HAND_CONNECTIONS_FULL,
                None,
                mp_drawing_styles.get_default_hand_connections_style(),
                'hands')
            
            ud.draw_landmarks(
                mask_pose,
                landmark_lhands,
                con.HAND_CONNECTIONS_FULL,
                None,
                mp_drawing_styles.get_default_hand_connections_style(),
                'hands')
            
            ud.draw_landmarks(
                mask_hands,
                landmark_lhands,
                con.HAND_CONNECTIONS_FULL,
                None,
                mp_drawing_styles.get_default_hand_connections_style(),
                'hands')
            
        Lhand_list.append(toGray(crop_hands(landmark_lhands, mask_hands_L)))
        RGB_Lhand_list.append(crop_hands(landmark_lhands, mask_hands_L))

        if data['rhands'] is not None:
            for id_mask in range(len(mask_fingers)):
                mp_drawing.draw_landmarks(
                    mask_fingers[id_mask],
                    landmark_rhands,
                    con.HAND_CONNECTIONS_ARRAY[id_mask],
                    None,
                    mp_drawing_styles.get_default_hand_connections_style_idx(id_mask))
    
            ud.draw_landmarks(
                mask_hands_R,
                landmark_rhands,
                con.HAND_CONNECTIONS_FULL,
                None,
                mp_drawing_styles.get_default_hand_connections_style(),
                'hands')
            
            ud.draw_landmarks(
                mask_pose,
                landmark_rhands,
                con.HAND_CONNECTIONS_FULL,
                None,
                mp_drawing_styles.get_default_hand_connections_style(),
                'hands')
            
            ud.draw_landmarks(
                mask_hands,
                landmark_rhands,
                con.HAND_CONNECTIONS_FULL,
                None,
                mp_drawing_styles.get_default_hand_connections_style(),
                'hands')            
            
        Rhand_list.append(toGray(crop_hands(landmark_rhands, mask_hands_R)))
        RGB_Rhand_list.append(crop_hands(landmark_rhands, mask_hands_R))


        mask_THUMB.append(toGray(mask_fingers[0]))
        mask_INDEX.append(toGray(mask_fingers[1]))
        mask_MIDDLE.append(toGray(mask_fingers[2]))
        mask_RING.append(toGray(mask_fingers[3]))
        mask_PINKY.append(toGray(mask_fingers[4]))
        
        mask_list_body.append(toGray(mask_pose))
        mask_list_hands.append(toGray(mask_hands))
        mask_list_face.append(toGray(mask_face))
        
    
    mask_list_finger = np.asarray([mask_THUMB,
                                    mask_INDEX,
                                    mask_MIDDLE,
                                    mask_RING,
                                    mask_PINKY])
    
    mask_list_body = np.asarray(mask_list_body)
    mask_list_hands = np.asarray(mask_list_hands)
    mask_list_face = np.asarray(mask_list_face)
    
    scale_hands = scale_pose(mask_list_hands,[data['lhands'], data['rhands']],tag_list=['lhands','rhands'])
    scale_body = scale_pose(mask_list_body, [data['body'],data['lhands'], data['rhands'],data['face']],tag_list=['body','lhands','rhands','face'])
    scale_face = scale_pose(mask_list_face, [data['face']],tag_list=['face'])  

    Rhand_list = arangement_hands_data(Rhand_list)
    Lhand_list = arangement_hands_data(Lhand_list)
    mergedhands = np.concatenate([Rhand_list,Lhand_list],axis=2)  
    
    body = mask_list_body[:,scale_body[0]:scale_body[1],scale_body[2]:scale_body[3]]
    frames = frames[:,scale_body[0]:scale_body[1],scale_body[2]:scale_body[3]]  

    hands = mask_list_hands[:,scale_hands[0]:scale_hands[1],scale_hands[2]:scale_hands[3]]  
    face = mask_list_face[:,scale_face[0]:scale_face[1],scale_face[2]:scale_face[3]]  
    finger = mask_list_finger[:,:,scale_hands[0]//4:scale_hands[1]//4,scale_hands[2]//4:scale_hands[3]//4]

    im_size = (112,112)
    mhi_body_1 = get_mhi(body,im_size=im_size)
    mhi_body_3 = get_mhi_multichannel(body,3,im_size=im_size)                                   
    
    mhi_face_1 = get_mhi(face,im_size=im_size)
    mhi_face_3 = get_mhi_multichannel(face,3,im_size=im_size)   

    mhi_raw_1 = get_mhi(frames,im_size=im_size)
    mhi_raw_3 = get_mhi_multichannel(frames,3,im_size=im_size)                           
    
    mhi_finger = get_mhi_finger(finger, im_size=im_size)
    
    mhi_hands_1 = get_mhi(hands,im_size=im_size)
    mhi_hands_3 = get_mhi_multichannel(hands,3,im_size=im_size)
    
    face = resize_list(face)
    body = resize_list(body)
    hands = resize_list(hands)
    
    return {
            'body':body, 
            'mhi_body_1': mhi_body_1,
            'mhi_body_3': mhi_body_3,
            'face':face, 
            'mhi_face_1': mhi_face_1,
            'mhi_face_3': mhi_face_3,
            'hands':hands,
            'mhi_hands_1':mhi_hands_1,
            'mhi_hands_3':mhi_hands_3,
            'mergedhands':mergedhands,
            'raw':frames,
            'mhi_raw_1':mhi_raw_1,
            'mhi_raw_3':mhi_raw_3,
            'mhi_finger':mhi_finger,
            }
