# Supplementary material for: Isolated sign language recognition through integrating pose data and motion history images
Source: PeerJ Comput Sci. 2024 May 21;10:e2054. doi: 10.7717/peerj-cs.2054 (PMC11157617; doi:10.7717/peerj-cs.2054)
Supplement: Supplemental Information 1 — The ‘Preprocessing’ folder contains codes for tasks such as extracting pose data from video, converting this pose data into image data, and extracting motion history image features. The ‘ModelTrainEvaluation’ folder includes codes for the processes of training the deep learning model with features obtained from the Preprocessing stage, and for the combination, classification, and evaluation of these features after the training. [file peerj-cs-10-2054-s001.zip › code/Preprocessing/mhi.py]

import numpy as np
import cv2

class MHI:
    def __init__(self, MHI_DURATION = 10, DEFAULT_THRESHOLD = 32):
        self.MHI_DURATION = MHI_DURATION
        self.DEFAULT_THRESHOLD = DEFAULT_THRESHOLD
        
    def extract_feature(self, frame_array):
        h, w = frame_array[0].shape[:2]
        prev_frame = frame_array[0].copy()
        motion_history = np.zeros((h, w), np.float32)
        timestamp = 0
        
        for frame in frame_array:
            frame_diff = cv2.absdiff(frame, prev_frame)
            gray_diff = cv2.cvtColor(frame_diff, cv2.COLOR_BGR2GRAY)
            ret, fgmask = cv2.threshold(gray_diff, self.DEFAULT_THRESHOLD, 1, cv2.THRESH_BINARY)
            timestamp += 1

            cv2.motempl.updateMotionHistory(fgmask, motion_history, timestamp, self.MHI_DURATION)
            mh = np.uint8(np.clip((motion_history-(timestamp-self.MHI_DURATION)) / self.MHI_DURATION, 0, 1)*255)
            prev_frame = frame.copy()
            
        return mh
    
    def extract_feature_gray(self, frame_array):
        h, w = frame_array[0].shape[:2]
        prev_frame = frame_array[0].copy()
        motion_history = np.zeros((h, w), np.float32)
        timestamp = 0
        
        for frame in frame_array:
            frame_diff = cv2.absdiff(frame, prev_frame)
            gray_diff = frame_diff
            ret, fgmask = cv2.threshold(gray_diff, self.DEFAULT_THRESHOLD, 1, cv2.THRESH_BINARY)
            timestamp += 1

            cv2.motempl.updateMotionHistory(fgmask, motion_history, timestamp, self.MHI_DURATION)
            
            mh = np.uint8(np.clip((motion_history-(timestamp-self.MHI_DURATION)) / self.MHI_DURATION, 0, 1)*255)
            prev_frame = frame.copy()
            
        return mh
        
    def show_video(self, video_src = None):
        assert not video_src is None, "video not found!"
        cam = cv2.VideoCapture(video_src)
        ret, frame = cam.read()
        h, w = frame.shape[:2]
        prev_frame = frame.copy()
        motion_history = np.zeros((h, w), np.float32)
        timestamp = 0
        
        while True:
            ret, frame = cam.read()
            if not ret:
                break
            frame_diff = cv2.absdiff(frame, prev_frame)
            gray_diff = cv2.cvtColor(frame_diff, cv2.COLOR_BGR2GRAY)
            ret, fgmask = cv2.threshold(gray_diff, self.DEFAULT_THRESHOLD, 1, cv2.THRESH_BINARY)
            timestamp += 1

            cv2.motempl.updateMotionHistory(fgmask, motion_history, timestamp, self.MHI_DURATION)
            
            mh = np.uint8(np.clip((motion_history-(timestamp-self.MHI_DURATION)) / self.MHI_DURATION, 0, 1)*255)
            cv2.imshow('motempl', mh)
            cv2.imshow('raw', frame)
            
            prev_frame = frame.copy()
            if 0xFF & cv2.waitKey(5) == 27:
                break
        cv2.destroyAllWindows()
     
