# Supplementary material for: Isolated sign language recognition through integrating pose data and motion history images
Source: PeerJ Comput Sci. 2024 May 21;10:e2054. doi: 10.7717/peerj-cs.2054 (PMC11157617; doi:10.7717/peerj-cs.2054)
Supplement: Supplemental Information 1 — The ‘Preprocessing’ folder contains codes for tasks such as extracting pose data from video, converting this pose data into image data, and extracting motion history image features. The ‘ModelTrainEvaluation’ folder includes codes for the processes of training the deep learning model with features obtained from the Preprocessing stage, and for the combination, classification, and evaluation of these features after the training. [file peerj-cs-10-2054-s001.zip › code/Preprocessing/PoseExtractor.py]

import cv2
import mediapipe as mp
import pickle
import glob

mp_hands = mp.solutions.holistic

def write_pickle(file_name, data):
    try:
        with open(file_name, 'rb') as f:
            veri = pickle.load(f)
        with open(file_name, 'wb') as f:
            veri.update(data)
            pickle.dump(veri, f)
    except Exception:
        with open(file_name, 'wb') as f:
            veri = data
            pickle.dump(veri, f)
            
            
def get_landmark(path_list):
    cap = cv2.VideoCapture(path_list)
    
    landmark_data = []

    with mp_hands.Holistic(
        static_image_mode=False,
        smooth_landmarks=True,
        enable_segmentation=False,
        refine_face_landmarks=True,
        min_detection_confidence=0.5,
        min_tracking_confidence=0.5) as hands:
        
      while cap.isOpened():
        success, image = cap.read()
        
        if not success:
            break
        
        image.flags.writeable = False
        image = cv2.cvtColor(image, cv2.COLOR_BGR2RGB)
        results = hands.process(image)
        landmark_data.append(results)
        
    return landmark_data


path_videos = ".../path_video_dataset.../"
list_path_video = sorted(glob.glob(path_videos+"*.mp4"))

path_pose_data = ".../path_pose_data.../"


for idx, pat in enumerate(list_path_video):
    key_id = pat.split('/')[-1].split('.')[0]
    
    lm = get_landmark(pat)

    lm_pose      = [output.pose_landmarks for output in lm]
    lm_face      = [output.face_landmarks for output in lm]
    lm_lefthand  = [output.left_hand_landmarks for output in lm]
    lm_righthand = [output.right_hand_landmarks for output in lm]
    lm_poseworld = [output.pose_world_landmarks for output in lm]
    
    data = {'pose':lm_pose, 'face':lm_face,'lhands':lm_lefthand,'rhands':lm_righthand,'pose_world':lm_poseworld}
    
    pdata = path_pose_data + key_id + ".pkl"
    write_pickle(pdata, data)
        
    print(f"{idx+1}/{len(list_path_video)}")
