# Supplementary material for: Isolated sign language recognition through integrating pose data and motion history images
Source: PeerJ Comput Sci. 2024 May 21;10:e2054. doi: 10.7717/peerj-cs.2054 (PMC11157617; doi:10.7717/peerj-cs.2054)
Supplement: Supplemental Information 1 — The ‘Preprocessing’ folder contains codes for tasks such as extracting pose data from video, converting this pose data into image data, and extracting motion history image features. The ‘ModelTrainEvaluation’ folder includes codes for the processes of training the deep learning model with features obtained from the Preprocessing stage, and for the combination, classification, and evaluation of these features after the training. [file peerj-cs-10-2054-s001.zip › code/Preprocessing/utils.py]

import cv2
import numpy as np
import pickle
from mhi import MHI

def imshow(img, frame_name = "monitor", ratio = 0.5):
    cv2.imshow(frame_name, cv2.resize(img, (int(img.shape[1]*ratio), int(img.shape[0]*ratio))))

def getTemplateImage(size=(270,480,3)):
    return np.zeros(size, dtype=np.uint8)

def readPickle(path):
    with open(path, 'rb') as f:
        data = pickle.load(f)
    return data


def array2landmark_hands(coordinate_list):
    with open('template_hands.pkl', 'rb') as file:
        template_landmark_list= pickle.load(file)[0]
        
    coordinate_list = coordinate_list.reshape(len(template_landmark_list.landmark),-1)

    for j,value in enumerate(template_landmark_list.landmark):
        value.x = coordinate_list[j][0]
        value.y = coordinate_list[j][1]
        value.z = coordinate_list[j][2]
            
    return template_landmark_list


def array2landmark_pose(coordinate_list):
    with open('template_pose.pkl', 'rb') as file:
        template_landmark_list= pickle.load(file)
        
    coordinate_list = coordinate_list.reshape(len(template_landmark_list.landmark),-1)

    for j,value in enumerate(template_landmark_list.landmark):
        value.x = coordinate_list[j][0]
        value.y = coordinate_list[j][1]
        value.z = coordinate_list[j][2]
        value.visibility = coordinate_list[j][3]
            
    return template_landmark_list


def array2landmark_face(coordinate_list):
    with open('template_face.pkl', 'rb') as file:
        template_landmark_list= pickle.load(file)
        
    coordinate_list = coordinate_list.reshape(len(template_landmark_list.landmark),-1)

    for j,value in enumerate(template_landmark_list.landmark):
        value.x = coordinate_list[j][0]
        value.y = coordinate_list[j][1]
        value.z = coordinate_list[j][2]
            
    return template_landmark_list


def landmark2array(value):
    fsize = len(value)
    
    for v in value:
        if v is not None:
            lsize = len(v.landmark)
            break

    
    np_landmark = np.array([[[landmark.x, landmark.y, landmark.z] for landmark in entry.landmark] 
                            if entry is not None else [[0.0, 0.0, 0.0]]*lsize 
                            for entry in value],dtype = np.float32)
    return np_landmark


def refinement(value, fun_landmark2arr, fun_arr2landmark):
    np_landmark = np.asarray([fun_landmark2arr(v) for v in value])
    state_landmark = np.array([1 if entry is not None else 0 for entry in value],dtype = np.int8)
    
    if state_landmark.sum() == 0:
        return value

    start_indices = np.where((state_landmark[:-1] == 1) & (state_landmark[1:] == 0))[0]
    finish_indices = np.where((state_landmark[:-1] == 0) & (state_landmark[1:] == 1))[0]+1

    if state_landmark[0] == 0:
        finish_indices = np.delete(finish_indices, 0)

        
    if state_landmark[-1] == 0:
        start_indices = np.delete(start_indices, -1)


    for first, last in zip(start_indices, finish_indices):
        ref_1 = np_landmark[first]
        ref_2 = np_landmark[last]
        artis = (ref_2 - ref_1) / (last-first)
        
        for k,j in enumerate(range(first,last)):
            np_landmark[j+1] = ref_1 + (k+1)*artis
            
    
    arr_np = [fun_arr2landmark(dd) for dd in np_landmark]
        
    return arr_np


def zero_fill(value, fun_landmark2arr, fun_arr2landmark):
    np_landmark = np.asarray([fun_landmark2arr(v) for v in value])
    
    value = [fun_arr2landmark(v) for v in np_landmark] 
    
    return value


def get_mhi(mask_list, im_size = (112,112)):
    img_mhi = MHI(MHI_DURATION=len(mask_list)).extract_feature_gray(mask_list)
    img_mhi = cv2.resize(img_mhi,im_size)
    return img_mhi


def split_equal(arr, split):
    
    pivot = len(arr)//split
    ll = []
    
    for i in range(1,split):
        ll.append(int(i*pivot))
    return ll


def get_mhi_multichannel(mask_list, channel_size=3, im_size = (112,112)):

    splitted_idx = split_equal(list(range(len(mask_list))),channel_size)
    channel_list = []
    pidx = 0
    for idx in splitted_idx:
        temp = MHI(MHI_DURATION=idx-pidx).extract_feature_gray(mask_list[pidx:idx])
        channel_list.append(temp)
        pidx = idx
    
    temp = MHI(MHI_DURATION=len(mask_list)-pidx).extract_feature_gray(mask_list[pidx:])
    channel_list.append(temp)
    
    img_mhi = cv2.merge(channel_list)
    
    img_mhi = cv2.resize(img_mhi,im_size)
    
    return img_mhi
    

def scale_pose(img_list, pose_data_list = [], tag_list = []):
    np_list = np.asarray(img_list)
    
    all_pose_data = []
    for pose_data,tag in zip(pose_data_list, tag_list):
        if tag == 'lhands' or tag == 'rhands':
            landmark2array =landmark2array_pose
        elif tag == 'pose':
            landmark2array =landmark2array_hands
        elif tag == 'face':
            landmark2array =landmark2array_face
    
        np_pose_data = np.asarray([landmark2array(d)[:,:3] for d in pose_data])
        all_pose_data.append(np_pose_data)
    
    np_pose_data = np.concatenate(all_pose_data,axis = 1)

    pos_kord = np.asarray(np_pose_data[:,:,:2]*(np_list.shape[2],np_list.shape[1]),dtype=np.int32)
    
    padding = 30
    
    if np_pose_data.sum()==0:
        return 0,np_list.shape[1]-1, 0, np_list.shape[2]-1
    
    min_y = max(0,np.min(pos_kord[:,:,1][pos_kord[:,:,1] > 0]) - padding)
    max_y = min(np_list.shape[1]-1,pos_kord[:,:,1].max() + padding)
    
    min_x = max(0,np.min(pos_kord[:,:,0][pos_kord[:,:,0] > 0]) - padding)
    max_x = min(np_list.shape[2]-1,pos_kord[:,:,0].max() + padding)
    
    if (max_x - min_x) > (max_y - min_y):
        piv = ((max_x - min_x) - (max_y - min_y)) // 2
        min_y = max(0, min_y - piv)
        max_y = min(np_list.shape[1] -1, max_y + piv)
    else:
        piv = ((max_y - min_y) - (max_x - min_x)) // 2
        min_x = max(0, min_x - piv)
        max_x = min(np_list.shape[2] -1, max_x + piv)
    
    return min_y,max_y,min_x,max_x

def resize_list(imglist, size = (112,112)):
    imglist = np.asarray([cv2.resize(im,size) for im in imglist])
    return imglist
    
def scale_face(img_list, pose_data):
    np_list = np.asarray(img_list)
    np_pose_data = np.asarray([landmark2array_face(d) for d in pose_data])
    pos_kord = np.asarray(np_pose_data[:,:,:2]*(np_list.shape[2],np_list.shape[1]),dtype=np.int32)
    
    padding = 20
    
    if pos_kord.sum() != 0:
        min_y = np.min(pos_kord[:,:,1][pos_kord[:,:,1] > 0]) - padding
        max_y = pos_kord[:,:,1].max() + padding
        
        min_x = np.min(pos_kord[:,:,0][pos_kord[:,:,0] > 0]) - padding
        max_x = pos_kord[:,:,0].max() + padding
    
    else:
        min_y = 0
        max_y = img_list[0].shape[0]
        min_x = 0
        max_x = img_list[0].shape[1]
    
    if (max_x - min_x) > (max_y - min_y):
        piv = ((max_x - min_x) - (max_y - min_y)) // 2
        min_y = min_y - piv
        max_y = max_y + piv
    else:
        piv = ((max_y - min_y) - (max_x - min_x)) // 2
        min_x = min_x - piv
        max_x = max_x + piv
    
    if min_x < 0: min_x=0
    
    if max_x >= (np_list.shape[2] -1): max_x=np_list.shape[2] -1
    
    if min_y < 0: min_y=0
    
    if max_y >= np_list.shape[1] -1: 
        max_y=np_list.shape[1] -1
    
    square_img = np_list[:,min_y:max_y,min_x:max_x]
        
    square_img = np.asarray([cv2.resize(im,(112,112)) for im in square_img])
    return square_img
    

def scale_hands(img_list, pose_dataL, pose_dataR):
    np_list = np.asarray(img_list)
    
    np_pose_dataL = np.asarray([landmark2array_hands(d) for d in pose_dataL])
    np_pose_dataR = np.asarray([landmark2array_hands(d) for d in pose_dataR])

    np_pose_data = np.concatenate((np_pose_dataL, np_pose_dataR),axis = 1)
    
    pos_kord = np.asarray(np_pose_data[:,:,:2]*(np_list.shape[2],np_list.shape[1]),dtype=np.int32)
    
    padding = 20
    
    if pos_kord.sum() != 0:
        min_y = np.min(pos_kord[:,:,1][pos_kord[:,:,1] > 0]) - padding
        max_y = pos_kord[:,:,1].max() + padding
        
        min_x = np.min(pos_kord[:,:,0][pos_kord[:,:,0] > 0]) - padding
        max_x = pos_kord[:,:,0].max() + padding
        
    else:
        min_y = 0
        max_y = img_list[0].shape[0]
        min_x = 0
        max_x = img_list[0].shape[1]
    
    if (max_x - min_x) > (max_y - min_y):
        piv = ((max_x - min_x) - (max_y - min_y)) // 2
        min_y = min_y - piv
        max_y = max_y + piv
    else:
        piv = ((max_y - min_y) - (max_x - min_x)) // 2
        min_x = min_x - piv
        max_x = max_x + piv
    
    if min_x < 0: min_x=0
    
    if max_x >= (np_list.shape[2] -1): max_x=np_list.shape[2] -1
    
    if min_y < 0: min_y=0
    
    if max_y >= np_list.shape[1] -1: 
        max_y=np_list.shape[1] -1
    
    square_img = np_list[:,min_y:max_y,min_x:max_x]
        
    square_img = np.asarray([cv2.resize(im,(112,112)) for im in square_img])
    return square_img

def crop_hands(landmark, img):
    pos_kord = landmark2array_hands(landmark)
    pos_kord = np.asarray(pos_kord[:,:2]*(img.shape[1],img.shape[0]),dtype=np.int32)
    
    padding = 10
    
    min_y = pos_kord[:,1].min() - padding
    max_y = pos_kord[:,1].max() + padding
    min_x = pos_kord[:,0].min() - padding
    max_x = pos_kord[:,0].max() + padding
    
    if min_x < 0: min_x=0
    
    if max_x >= (img.shape[1] -1): max_x=img.shape[1] -1
    
    if min_y < 0: min_y=0
    
    if max_y >= img.shape[0] -1: 
        max_y=img.shape[0] -1
        
    return cv2.cvtColor(img[min_y:max_y,min_x:max_x], cv2.COLOR_BGR2RGB)


def arangement_hands_data(video_dict, im_size = 56):
                         
    hand_shape = np.array([img.shape for img in video_dict]).max()
    
    res =  np.array([cv2.resize(cv2.copyMakeBorder(img,(hand_shape-img.shape[0])//2,
                                                    (hand_shape-img.shape[0])//2,
                                                    (hand_shape-img.shape[1])//2,
                                                    (hand_shape-img.shape[1])//2,
                                                    cv2.BORDER_CONSTANT,value=(0,0,0)), (im_size,im_size)) for img in video_dict])

    return res


def toGray(im):
    return cv2.cvtColor(im, cv2.COLOR_BGR2GRAY)


def get_mhi_finger(mask_list, im_size =(112,112)):

    mhi_list = []
    for mask in mask_list:
        mhi_list.append(MHI(MHI_DURATION=len(mask)).extract_feature_gray(mask))
    
    mhi_list = np.asarray(mhi_list)
    square_img = np.asarray([cv2.resize(im,im_size) for im in mhi_list])
    
    return square_img

def landmark2array_hands(landmarks):
    if landmarks is None:
        with open('template_hands.pkl', 'rb') as file:
            template_hands = pickle.load(file)[0]
            landmarks = template_hands
            
    temp = landmarks.landmark
    landmark_list = np.asarray([[v.x, v.y, v.z] for v in temp])
    return landmark_list

def landmark2array_pose(landmarks):
    if landmarks is None:
        with open('template_pose.pkl', 'rb') as file:
            template_hands = pickle.load(file)
            landmarks = template_hands
            
    temp = landmarks.landmark
    landmark_list = np.asarray([[v.x, v.y, v.z, v.visibility] for v in temp])
    return landmark_list

def landmark2array_face(landmarks):
    if landmarks is None:
        with open('template_face.pkl', 'rb') as file:
            template_hands = pickle.load(file)
            landmarks = template_hands
            
    temp = landmarks.landmark
    landmark_list = np.asarray([[v.x, v.y, v.z] for v in temp])
    return landmark_list
